# Supplementary material for: A large-scale genomically predicted protein mass database enables rapid and broad-spectrum identification of bacterial and archaeal isolates by mass spectrometry
Source: Genome Biol. 2023 Dec 5;24:257. doi: 10.1186/s13059-023-03096-4 (PMC10696839; doi:10.1186/s13059-023-03096-4)
Supplement: Supplementary file 2 — Additional file 2: Table S1. List of strains used in this study. [file 13059_2023_3096_MOESM2_ESM.xlsx]

## Sheet: Table S1
Table S1 List of strains used in this study.
Organism name	Strain identifier	Culture collection no.	GTDB taxonomy (release 95, from domain to class)	RefSeq/Genbank accession no.	Cultivation medium	Cultivation conditions
Methanoculleus bourgensis	MS2	DSM 3045	d__Archaea;p__Halobacteriota;c__Methanomicrobia	GCF_000304355.2	anaerobic, 37°C	hydrogen, 20 mM acetate, 20 mM formate, 0.01 % yeast extract
Methanospirillum hungatei	JF1	JCM 10133	d__Archaea;p__Halobacteriota;c__Methanomicrobia	GCF_000013445.1	anaerobic, 37°C	hydrogen, 10 mM acetate
Methanosaeta thermoacetophila	PT	JCM 14653	d__Archaea;p__Halobacteriota;c__Methanosarcinia	GCA_000014945.1	anaerobic, 55°C	20 mM acetate
Methanosarcina barkeri	MS	JCM 10043	d__Archaea;p__Halobacteriota;c__Methanosarcinia	GCF_000970025.1	anaerobic, 37°C	hydrogen, 20 mM acetate, 10 mM formete
Methanosarcina thermophila	MST-A1	DSM 2905	d__Archaea;p__Halobacteriota;c__Methanosarcinia	sequenced in this study*	anaerobic, 55°C	hydrogen, 0.5 % methanol
Methanobacterium bryantii	M.o.H.	NBRC 104951	d__Archaea;p__Methanobacteriota;c__Methanobacteria	GCF_002287175.1	anaerobic, 37°C	hydrogen, 10 mM acetate
Methanobrevibacter arboriphilus	A2	JCM 9316	d__Archaea;p__Methanobacteriota;c__Methanobacteria	sequenced in this study*	anaerobic, 37°C	hydrogen
Methanothermbacter thermoautotrophicus	ΔH	JCM 10044	d__Archaea;p__Methanobacteriota;c__Methanobacteria	GCF_000008645.1	anaerobic, 55°C	hydrogen
Methanothermobacter marburgensis	Marburg	NBRC 100331	d__Archaea;p__Methanobacteriota;c__Methanobacteria	GCF_000145295.1	anaerobic, 55°C	hydrogen
Methanococcus vannielii	SB	JCM 13029	d__Archaea;p__Methanobacteriota;c__Methanococci	GCF_000017165.1	anaerobic, 37°C	hydrogen, 20 mM acetate, 2 % NaCl, 0.01 % yeast extract
Agromyces rhizosphaerae	14	NBRC 16236	d__Bacteria;p__Actinobacteriota;c__Actinomycetia	sequenced in this study*	aerobic, 30°C	Medium 802
Arthrobacter globiformis	168	NBRC 12137	d__Bacteria;p__Actinobacteriota;c__Actinomycetia	GCF_000238915.1	aerobic, 30°C	Medium 802
Bifidobacterium longum	E194b	JCM 1217	d__Bacteria;p__Actinobacteriota;c__Actinomycetia	GCF_900637335.1	anaerobic, 37°C	10 mM glucose, 0.1 % yeast extract
Brachybacterium conglomeratum	5-2	NBRC 15472	d__Bacteria;p__Actinobacteriota;c__Actinomycetia	sequenced in this study*	aerobic, 30°C	Medium 802
Corynebacterium glutamicum	534	NBRC 12168	d__Bacteria;p__Actinobacteriota;c__Actinomycetia	GCF_002847405.1	aerobic, 30°C	Medium 802
Glycomyces algeriensis	LLR-39Z-86	NBRC 103888	d__Bacteria;p__Actinobacteriota;c__Actinomycetia	sequenced in this study*	aerobic, 30°C	Medium 802
Glycomyces arizonensis	DPL-G-76	NBRC 103886	d__Bacteria;p__Actinobacteriota;c__Actinomycetia	GCF_000482705.1	aerobic, 30°C	Medium 802
Glycomyces harbinensis	LL-DO5139	NBRC 14487	d__Bacteria;p__Actinobacteriota;c__Actinomycetia	GCF_900101745.1	aerobic, 30°C	Medium 802
Janibacter limosus	HKI 83	NBRC 16128	d__Bacteria;p__Actinobacteriota;c__Actinomycetia	GCF_001570985.1	aerobic, 30°C	Medium 802
Microlunatus phosphovorus	NM-1	NBRC 101784	d__Bacteria;p__Actinobacteriota;c__Actinomycetia	GCF_000270245.1	aerobic, 30°C	Medium 909
Nocardioides simplex	AJ 1420	NBRC 12069	d__Bacteria;p__Actinobacteriota;c__Actinomycetia	GCF_006538965.1	aerobic, 30°C	Medium 802
Paenarthrobacter aurescens	579	NBRC 12136	d__Bacteria;p__Actinobacteriota;c__Actinomycetia	GCF_006538985.1	aerobic, 30°C	Medium 802
Paenarthrobacter histidinolovorans	-	NBRC 15510	d__Bacteria;p__Actinobacteriota;c__Actinomycetia	GCA_014647595.1	aerobic, 30°C	Medium 802
Phycicoccus duodecadis	-	NBRC 12959	d__Bacteria;p__Actinobacteriota;c__Actinomycetia	GCF_002846495.1	aerobic, 30°C	Medium 802
Streptomyces griseus	C1	NBRC 12875	d__Bacteria;p__Actinobacteriota;c__Actinomycetia	GCF_900105705.1	aerobic, 30°C	Medium 802
Bacteroides fragilis	EN-2	JCM 11019	d__Bacteria;p__Bacteroidota;c__Bacteroidia	GCF_000025985.1	anaerobic, 37°C	10 mM glucose, 0.1 % yeast extract
Chitinophaga arvensicola	M64	NBRC 14973	d__Bacteria;p__Bacteroidota;c__Bacteroidia	GCF_900110835.1	aerobic, 30°C	Medium 802
Lentimicrobium saccharophilum	TBC1	JCM 30898	d__Bacteria;p__Bacteroidota;c__Bacteroidia	GCA_001192835.1	anaerobic, 37°C	10 mM glucose, 0.1 % yeast extract
Phocaeicola vulgatus	-	NBRC 14291	d__Bacteria;p__Bacteroidota;c__Bacteroidia	GCF_000012825.1	anaerobic, 37°C	10 mM glucose, 0.1 % yeast extract
Anaerolinea thermolimosa	IMO-1	JCM12577	d__Bacteria;p__Chloroflexota;c__Anaerolineae	GCF_001050195.2	anaerobic, 55°C	20 mM sucrose, 0.1 % yeast extract
Anaerolinea thermophila	UNI-1	DSM 14523	d__Bacteria;p__Chloroflexota;c__Anaerolineae	GCF_000199675.1	anaerobic, 55°C	10 mM glucose, 0.01% Yeast extract
Bellilinea caldifistulae	GOMI-1	JCM 13669	d__Bacteria;p__Chloroflexota;c__Anaerolineae	GCF_001050215.2	anaerobic, 55°C	20 mM Sucrose, 0.1 % yeast extract
Caldilinea aerophila	STL-6-O1	JCM 11387	d__Bacteria;p__Chloroflexota;c__Anaerolineae	GCF_000281175.1	anaerobic, 55°C	10 mM glucose, 0.1 % yeast extract
Leptolinea tardivitalis	YMTK-2	JCM 12579	d__Bacteria;p__Chloroflexota;c__Anaerolineae	GCF_001050275.1	anaerobic, 37°C	20 mM Sucrose, 0.1 % yeast extract
Levilinea saccharolytica	KIBI-1	JCM12578	d__Bacteria;p__Chloroflexota;c__Anaerolineae	GCF_001050255.2	anaerobic, 37°C	20 mM Sucrose, 0.1 % yeast extract
Longilinea arvoryzae	KOME-1	JCM 13670	d__Bacteria;p__Chloroflexota;c__Anaerolineae	GCF_001050235.1	anaerobic, 37°C	20 mM Sucrose, 0.1 % yeast extract
Deinococcus grandis	KS0485	NBRC 101905	d__Bacteria;p__Deinococcota;c__Deinococci	GCF_001485435.1	aerobic, 30°C	Medium 802
Desulfobulbus elongatus	FP	DSM 2908	d__Bacteria;p__Desulfobacterota;c__Desulfobulbia	GCF_000621145.1	anaerobic, 35°C	20 mM propionate, 20 mM sulfate
Desulfobulbus propionicus	Lindhorst (1pr3)	DSM 2032	d__Bacteria;p__Desulfobacterota;c__Desulfobulbia	GCA_000186885.1	anaerobic, 37°C	20 mM propionate, 20 mM sulfate
Desulforhabdus amnigena	ASRB1	DSM 10338	d__Bacteria;p__Desulfobacterota;c__Desulfobulbia	sequenced in this study*	anaerobic, 37°C	20 mM propionate, 20 mM sulfate
Desulfovibrio desulfuricans	Essex 6	DSM 642	d__Bacteria;p__Desulfobacterota;c__Desulfovibrionia	GCF_000420465.1	anaerobic, 37°C	20 mM lactate, 20 mM sulfate, 0.1 % yeast extract
Desulfovibrio vulgaris	Hildenborough	DSM 644	d__Bacteria;p__Desulfobacterota;c__Desulfovibrionia	GCF_000195755.1	anaerobic, 37°C	20 mM lactate, 20 mM sulfate, 0.1 % yeast extract
Geobacter hydrogenophilus	H-2	DSM 13691	d__Bacteria;p__Desulfobacterota;c__Desulfuromonadia	sequenced in this study*	anaerobic, 37°C	20 mM acetate, 20 mM fumarate
Geobacter sulfurreducens	PCA	DSM 12127	d__Bacteria;p__Desulfobacterota;c__Desulfuromonadia	GCF_000007985.2	anaerobic, 37°C	20 mM acetate, 20 mM fumarate
Desulfacinum infernum	BalphaG1	DSM 9756	d__Bacteria;p__Desulfobacterota;c__Syntrophobacteria	GCF_900129305.1	anaerobic, 60°C	20 mM lactate, 20 mM sulfate, 1 % NaCl
Syntrophobacter fumaroxidans	MPOB	DSM 10017	d__Bacteria;p__Desulfobacterota;c__Syntrophobacteria	GCF_000014965.1	anaerobic, 37°C	20 mM pyruvate , 0.01 % yeast extract
Thermodesulfobacterium commune	YSRA-1	DSM 2178	d__Bacteria;p__Desulfobacterota;c__Thermodesulfobacteria	GCF_000734015.1	anaerobic, 55°C	20 mM lactate, 20 mM sulfate
Thermodesulfobacterium thermophilum	7	DSM 1276	d__Bacteria;p__Desulfobacterota;c__Thermodesulfobacteria	GCF_000421605.1	anaerobic, 60°C	20 mM lactate, 20 mM sulfate, 0.1 % yeast extract
Clostridium acetobutylicum	2291,W	NBRC 13948	d__Bacteria;p__Firmicutes_A;c__Clostridia	GCF_000008765.1	anaerobic, 37°C	10 mM glucose, 0.01 % yeast extract
Tepidanaerobacter syntrophicus	JE	JCM 12099	d__Bacteria;p__Firmicutes_A;c__Thermosediminibacteria	sequenced in this study*	anaerobic, 45°C	20 mM sucrose, 0.01 % Yeast extract
Tepidanaerobacter syntrophicus	JL	JCM 12098	d__Bacteria;p__Firmicutes_A;c__Thermosediminibacteria	GCF_001485475.2	anaerobic, 45°C	20 mM sucrose, 0.01 % Yeast extract
Tepidanaerobacter syntrophicus	OL	JCM 12100	d__Bacteria;p__Firmicutes_A;c__Thermosediminibacteria	sequenced in this study*	anaerobic, 45°C	20 mM sucrose, 0.01 % Yeast extract
Desulfitobacterium dehalogenans	JW/IU-DC1	DSM 9161	d__Bacteria;p__Firmicutes_B;c__Desulfitobacteriia	GCF_000243155.2	anaerobic, 37°C	20 mM pyrvate, 20 mM thiosulfate, 0.01 % yeast extract
Desulfitobacterium hafniense	PCP-1	DSM 12420	d__Bacteria;p__Firmicutes_B;c__Desulfitobacteriia	GCF_000379505.1	anaerobic, 37°C	20 mM pyruvate, 0.01 % yeast extract
Desulfitobacterium hafniense	TCP-A	DSM 13557	d__Bacteria;p__Firmicutes_B;c__Desulfitobacteriia	GCF_000378805.1	anaerobic, 30°C	20 mM pyruvate, 0.01 % yeast extract
Desulfitobacterium hafniense	DCB-2	DSM 10664	d__Bacteria;p__Firmicutes_B;c__Desulfitobacteriia	GCF_000021925.1	anaerobic, 37°C	20 mM pyruvate, 20 mM thiosulfate, 0.01 % yeast extract
Desulfitobacterium sp.	PCE1	DSM 10344	d__Bacteria;p__Firmicutes_B;c__Desulfitobacteriia	GCF_000384015.1	anaerobic, 35°C	20 mM lactate, 20 mM fumarate, 0.01 % yeast extract
Desulfofundulus thermocisternus	ST90	NBRC 112757	d__Bacteria;p__Firmicutes_B;c__Desulfotomaculia	GCF_000686645.1	anaerobic, 55°C	20 mM lactate, 20 mM sulfate, 2 % NaCl
Desulfotomaculum nigrificans	Delft 74	DSM 574	d__Bacteria;p__Firmicutes_B;c__Desulfotomaculia	GCF_000189755.2	anaerobic, 55°C	20 mM lactate, 20 mM sulfate, 0.01 % yeast extract
Moorella thermoacetica	G-20	DSM 6867	d__Bacteria;p__Firmicutes_B;c__Moorellia	sequenced in this study*	anaerobic, 60°C	20 mM glucose, 0.01 % yeast extract
Aneurinibacillus aneurinilyticus	-	NBRC 15521	d__Bacteria;p__Firmicutes;c__Bacilli	GCF_000466385.1	aerobic, 30°C	Medium 802
Bacillus pumilus	272	NBRC12092	d__Bacteria;p__Firmicutes;c__Bacilli	GCA_900186955.1	aerobic, 30°C	Medium 802
Bacillus subtilis	Marburg	NBRC 13719	d__Bacteria;p__Firmicutes;c__Bacilli	GCF_006741845.1	aerobic, 30°C	Medium 802
Brevibacillus choshinensis	HPD52	NBRC 15518	d__Bacteria;p__Firmicutes;c__Bacilli	GCF_001420695.1	aerobic, 30°C	Medium 802
Lactococcus cremoris	HP	NBRC100676	d__Bacteria;p__Firmicutes;c__Bacilli	GCF_001622215.1	anaerobic, 30°C	10 mM glucose, 0.1 % yeast extract
Lactococcus lactis	OJ	NBRC100933	d__Bacteria;p__Firmicutes;c__Bacilli	GCF_004354485.1	anaerobic, 30°C	10 mM glucose, 0.1 % yeast extract
Limosilactobacillus (*Lactobacillus") reuteri	F275	NBRC15892	d__Bacteria;p__Firmicutes;c__Bacilli	GCF_000016825.1	anaerobic, 37°C	10 mM glucose, 0.1 % yeast extract
Paenibacillus alginolyticus	3=NRS-1347	NBRC 15375	d__Bacteria;p__Firmicutes;c__Bacilli	GCF_000422905.1	aerobic, 30°C	Medium 802
Paenibacillus amylolyticus	HSCC 434	NBRC 15957	d__Bacteria;p__Firmicutes;c__Bacilli	GCF_004001025.1	aerobic, 37°C	Medium 802
Propionigenium maris	10succ1	DSM 9537	d__Bacteria;p__Fusobacteriota;c__Fusobacteriia	sequenced in this study*	anaerobic, 37°C	20 mM succinate, 0.1 % yeast extract, 2 % NaCl
Gemmatimonas aurantiaca	T-27	NBRC 100505	d__Bacteria;p__Gemmatimonadota;c__Gemmatimonadetes	GCF_000010305.1	aerobic, 30°C	Medium 802
Thermodesulfovibrio aggregans	TGE-P1	JCM 13213	d__Bacteria;p__Nitrospirota;c__Thermodesulfovibrionia	GCF_001514535.1	anaerobic, 55°C	20 mM lactate, 20 mM sulfate
Thermodesulfovibrio islandicus	TSL-P1	JCM 13215	d__Bacteria;p__Nitrospirota;c__Thermodesulfovibrionia	sequenced in this study*	anaerobic, 55°C	20 mM lactate, 20 mM sulfate
Thermodesulfovibrio thiophilus	TDV	JCM 13216	d__Bacteria;p__Nitrospirota;c__Thermodesulfovibrionia	GCF_000423865.1	anaerobic, 55°C	20 mM lactate, 20 mM sulfate
Thermodesulfovibrio yellowstonii	YP87	DSM 11347	d__Bacteria;p__Nitrospirota;c__Thermodesulfovibrionia	GCF_000020985.1	anaerobic, 55°C	20 mM lactate, 20 mM sulfate
Acidomonas methanolica	MB 58	NBRC104435	d__Bacteria;p__Proteobacteria;c__Alphaproteobacteria	GCF_000617865.1	aerobic, 30°C	Medium 802
Azorhizobium caulinodans	ORS 571	NBRC 14845	d__Bacteria;p__Proteobacteria;c__Alphaproteobacteria	GCF_000010525.1	aerobic, 30°C	Medium 802
Azospirillum oryzae	COC8	NBRC102291	d__Bacteria;p__Proteobacteria;c__Alphaproteobacteria	GCA_008364795.1	aerobic, 30°C	Medium 802
Cereibacter azotoformans	KA25	NBRC 16436	d__Bacteria;p__Proteobacteria;c__Alphaproteobacteria	GCF_003050905.1	aerobic, 30°C	Medium 802
Gemmobacter nectariphilus	AST4	NBRC100046	d__Bacteria;p__Proteobacteria;c__Alphaproteobacteria	GCF_000429765.1	aerobic, 28°C	Medium 802
Gluconacetobacter liquefaciens	-	NBRC12388	d__Bacteria;p__Proteobacteria;c__Alphaproteobacteria	GCF_003350405.1	aerobic, 30°C	Medium 802
Sphingobium yanoikuyae	AB 1105	NBRC 15102	d__Bacteria;p__Proteobacteria;c__Alphaproteobacteria	GCF_000315525.1	aerobic, 30°C	Medium 802
Sphingomonas adhaesiva	Op-55	NBRC 15099	d__Bacteria;p__Proteobacteria;c__Alphaproteobacteria	GCF_001592345.1	aerobic, 30°C	Medium 802
Xanthobacter autotrophicus	7C	NBRC 102463	d__Bacteria;p__Proteobacteria;c__Alphaproteobacteria	GCF_005871085.1	aerobic, 30°C	Medium 802
Xanthobacter flavus	301	NBRC 14759	d__Bacteria;p__Proteobacteria;c__Alphaproteobacteria	sequenced in this study*	aerobic, 30°C	Medium 802
Komagataeibacter xylinus	-	NBRC15237	d__Bacteria;p__Proteobacteria;c__Alphaproteobacteria;	GCF_001571345.1	aerobic, 30°C	Medium 802
Acidovorax delafieldii	133,FD-6	DSM 64	d__Bacteria;p__Proteobacteria;c__Gammaproteobacteria	GCA_007993815	aerobic, 30°C	Medium 802
Azotobacter salinestris	184	NBRC 102611	d__Bacteria;p__Proteobacteria;c__Gammaproteobacteria	GCA_009363155.1	aerobic, 30°C	Medium 802
Escherichia coli	K12	CCUG 58987	d__Bacteria;p__Proteobacteria;c__Gammaproteobacteria	GCA_000005845.2	aerobic, 30°C	Medium 802
Pseudomonas straminea	AJ2124	NBRC 16665	d__Bacteria;p__Proteobacteria;c__Gammaproteobacteria	GCF_900112645.1	aerobic, 30°C	Medium 802
Rhodoferax fermentans	FR2	NBRC 16659	d__Bacteria;p__Proteobacteria;c__Gammaproteobacteria	GCF_002017865.1	aerobic, 28°C	Medium 802
Thauera linaloolentis	47Lol	NBRC 102519	d__Bacteria;p__Proteobacteria;c__Gammaproteobacteria	GCF_000621305.1	aerobic, 30°C	Medium 802
Variovorax paradoxus	351, B13-0-1 D	NBRC 15149	d__Bacteria;p__Proteobacteria;c__Gammaproteobacteria	GCF_001591365.1	aerobic, 30°C	Medium 802
Pseudothermotoga lettingae	TMO	NBRC 107922	d__Bacteria;p__Thermotogota;c__Thermotogae	sequenced in this study*	anaerobic, 60°C	20 mM glucose, 20 mM thiosulfate, 1 % NaCl
* genome sequence data were generated in this study; their accession numbers and genome IDs used in this study are shown in Table S2
