# Supplementary material for: A large-scale genomically predicted protein mass database enables rapid and broad-spectrum identification of bacterial and archaeal isolates by mass spectrometry
Source: Genome Biol. 2023 Dec 5;24:257. doi: 10.1186/s13059-023-03096-4 (PMC10696839; doi:10.1186/s13059-023-03096-4)
Supplement: Supplementary file 3 — Additional file 3: Table S2. Assembly statistics for genomes and metagenomes. [file 13059_2023_3096_MOESM3_ESM.xlsx]

## Sheet: Table S2
Table S2 Assembly statistics for genomes and metagenomes sequenced in this study.
Organims name	Culture collection no.	Genome ID used in this study	GTDB taxonomy (release 95)	Illumina read pairs	Nanopore reads (before / after filtering) (a)	Nanopore bases (before / after filtering) (a)	Nanopore N50 reads (before / after filtering) (a)	Contigs	No. of scaffolds	N50 for contigs	Length (bp)	GC content (%)	Completeness (%) (b)	Contamination (%) (b)	DDBJ/EMBL/GenBank accession number
Methanosarcina thermophila MST-A1	DSM 2905	GCC_DSM2905	d__Archaea;p__Halobacteriota;c__Methanosarcinia	5017721	-	-	-	37	33	170175	3096391	41.25	99.80	0.96	BSDL01000001-BSDL01000033
Methanobrevibacter arboriphilus A2	JCM 9316	GCC_JCM9316	d__Archaea;p__Methanobacteriota;c__Methanobacteria	7193494	-	-	-	27	24	236728	2345601	25.48	98.02	0.89	BSDK01000001-BSDK01000024
Tepidanaerobacter syntrophicus JE	JCM 12099	GCC_JCM12099	d__Bacteria;p__Firmicutes_A;c__Thermosediminibacteria	6380516	-	-	-	24	22	210824	2253318	38.64	98.86	0.95	BSDN01000001-BSDN01000022
Moorella thermoacetica G-20	DSM 6867	GCC_DSM6867	d__Bacteria;p__Firmicutes_B;c__Moorellia	6274233	-	-	-	25	24	439875	2611348	55.84	99.94	0.98	BSDM01000001-BSDM01000024
Propionigenium maris 10succ1	DSM 9537	GCC_DSM9537	d__Bacteria;p__Fusobacteriota;c__Fusobacteriia	7092040	-	-	-	63	60	184100	4103731	40.89	92.79	4.50	BSDY01000001-BSDY01000060
Xanthobacter flavus 301	NBRC 14759	GCC_NBRC14759	d__Bacteria;p__Proteobacteria;c__Alphaproteobacteria	6719951	-	-	-	40	39	493924	5768244	67.90	97.32	0.96	BSDO01000001-BSDO01000039
Agromyces rhizosphaerae 14	NBRC 16236	GCC_NBRC16236	d__Bacteria;p__Actinobacteriota;c__Actinomycetia	6888435	671,849 / 228,794	1,470,480,771 / 1,279,614,963	9,344 / 12,047	1	1	3607789	3607789	72.0699	99.49	0	BSDP01000001
Brachybacterium conglomeratum 5-2	NBRC 15472	GCC_NBRC15472	d__Bacteria;p__Actinobacteriota;c__Actinomycetia	5096059	240,222 / 177,584	674,823,308 / 638,877,056	4,358 / 4,592	2	2	3768742	3807041	72.1515	99.42	0	BSDQ01000001,BSDQ01000002
Desulforhabdus amnigena ASRB1	DSM 10338	GCC_DSM10338	d__Bacteria;p__Desulfobacterota;c__Desulfobulbia	5770881	113,945 / 93,701	777,7854,38 / 766,122,153	14,655 / 14,967	1	1	4536740	4536740	52.28	99.84	0.81	BSDR01000001
Geobacter hydrogenophilus H-2	DSM 13691	GCC_DSM13691	d__Bacteria;p__Desulfobacterota;c__Desulfuromonadia	6258047	232,014 / 169,342	603,664,286 / 572,700,115	3,936 / 4,096	2	2	2523407	4043428	59.6196	98.1	0	BSDS01000001,BSDS01000002
Glycomyces algeriensis LLR-39Z-86	NBRC 103888	GCC_NBRC103888	d__Bacteria;p__Actinobacteriota;c__Actinomycetia	5966767	1,389,662 / 519,399	2,227,772,473 / 1,825,091,164	3,628 / 4,887	1	1	5560709	5560709	70.1775	100	0.82	BSDT01000001
Pseudothermotoga lettingae TMO	NBRC 107922	GCC_NBRC107922	d__Bacteria;p__Thermotogota;c__Thermotogae	6837454	193,874 / 155,584	575,465,501 / 557,530,784	4,148 / 4,240	1	1	2135329	2135329	38.697	100	0	BSDV01000001
Tepidanaerobacter syntrophicus OL	JCM 12100	GCC_JCM12100	d__Bacteria;p__Firmicutes_A;c__Thermosediminibacteria	8159628	90,613 / 78,032	883,118,413 / 876,238,267	20,909 / 21,094	1	1	2511319	2511319	38.5782	94.23	0	BSDW01000001
Thermodesulfovibrio islandicus TSL-P1	JCM 13215	GCC_JCM13215	d__Bacteria;p__Nitrospirota;c__Thermodesulfovibrionia	6669076	687,800 / 411,405	1,029,384,293 / 852,280,406	1,973 / 2,263	1	1	2172383	2172383	34.2447	99.08	0	BSDX01000001
Feces DNA1 (with bead-beating DNA extraction)	-		-	59541992	-			-	-	-	-	-	-	-	-
Feces DNA2 (without bead-beating DNA extraction)	-		-	54405890	-			-	-	-	-	-	-	-	-
Co-assembly for DNA1+DNA2	-		-	113947882	-			14606	14537	2068	491272598	47.37	-	-	-
(a) Nanopore read filtering settings: minimum length, 1000 bp; minimum average quality: 9
(b) Genome completeness and contamination estimated by CheckM using the lineage_wf with default parameters
