# Supplementary material for: A large-scale genomically predicted protein mass database enables rapid and broad-spectrum identification of bacterial and archaeal isolates by mass spectrometry
Source: Genome Biol. 2023 Dec 5;24:257. doi: 10.1186/s13059-023-03096-4 (PMC10696839; doi:10.1186/s13059-023-03096-4)
Supplement: Supplementary file 4 — Additional file 4: Table S3. GPMsDB-tk results for identification of 81 bacterial and archaeal reference strains. [file 13059_2023_3096_MOESM4_ESM.xlsx]

## Sheet: Table S3
Table S3 Summary of GPMsDB-tk results for identification of 81 bacterial and archaeal reference strains. Results highlighted in blue represent incorrect classifications at the genome level and above. Results highlighted in red represent incorrect classifications at the species level and above. Peak matching was performed at an error tolerance of 200 ppm and peak matching scores calculated using s…
Organims name	Peak list no. (replicated determinations)	Relevant GenBank/RefSeq assembly accession	GTDB taxonomy (release 95)	Total number of MALDI-TOF MS peaks	GenBank/RefSeq assembly accession top-scoring match*	GTDB taxonomy top-scoring match	NCBI organism name top-scoring match	Strain identifier top-scoring match	No. of MALDI-TOF MS peaks matched with top-scoring match	No. of MALDI-TOF MS peaks for ribosomal proteins matched with top-scoring match	Probability value from GPMsDB-tk
Acidomonas methanolica NBRC104435	peaklist1	GCF_000617865.1	d__Bacteria; p__Proteobacteria; c__Alphaproteobacteria; o__Acetobacterales; f__Acetobacteraceae; g__Acidomonas; s__Acidomonas methanolica	227	GCF_004346035.1	d__Bacteria;p__Proteobacteria;c__Alphaproteobacteria;o__Acetobacterales;f__Acetobacteraceae;g__Acidomonas;s__Acidomonas methanolica	Acidomonas methanolica	DSM 5432	58	21	4.48e-18
Acidomonas methanolica NBRC104435	peaklist2	GCF_000617865.1	d__Bacteria; p__Proteobacteria; c__Alphaproteobacteria; o__Acetobacterales; f__Acetobacteraceae; g__Acidomonas; s__Acidomonas methanolica	218	GCF_004346035.1	d__Bacteria;p__Proteobacteria;c__Alphaproteobacteria;o__Acetobacterales;f__Acetobacteraceae;g__Acidomonas;s__Acidomonas methanolica	Acidomonas methanolica	DSM 5432	54	21	1.48e-18
Acidomonas methanolica NBRC104435	peaklist3	GCF_000617865.1	d__Bacteria; p__Proteobacteria; c__Alphaproteobacteria; o__Acetobacterales; f__Acetobacteraceae; g__Acidomonas; s__Acidomonas methanolica	219	GCF_004346035.1	d__Bacteria;p__Proteobacteria;c__Alphaproteobacteria;o__Acetobacterales;f__Acetobacteraceae;g__Acidomonas;s__Acidomonas methanolica	Acidomonas methanolica	DSM 5432	53	22	1.59e-18
Acidomonas methanolica NBRC104435	peaklist4	GCF_000617865.1	d__Bacteria; p__Proteobacteria; c__Alphaproteobacteria; o__Acetobacterales; f__Acetobacteraceae; g__Acidomonas; s__Acidomonas methanolica	226	GCF_004346035.1	d__Bacteria;p__Proteobacteria;c__Alphaproteobacteria;o__Acetobacterales;f__Acetobacteraceae;g__Acidomonas;s__Acidomonas methanolica	Acidomonas methanolica	DSM 5432	55	23	7.14e-23
Acidovorax delafieldii DSM 64	peaklist1	GCA_007993815.1	d__Bacteria;p__Proteobacteria;c__Gammaproteobacteria;o__Burkholderiales;f__Burkholderiaceae;g__Acidovorax_D;s__Acidovorax_D sp002754175	320	GCF_001427445.1	d__Bacteria;p__Proteobacteria;c__Gammaproteobacteria;o__Burkholderiales;f__Burkholderiaceae;g__Acidovorax_D;s__Acidovorax_D sp002754175	Acidovorax sp. Root568	Root568	34	12	3.87e-07
Acidovorax delafieldii DSM 64	peaklist2	GCA_007993815.1	d__Bacteria;p__Proteobacteria;c__Gammaproteobacteria;o__Burkholderiales;f__Burkholderiaceae;g__Acidovorax_D;s__Acidovorax_D sp002754175	338	GCF_003096455.1	d__Bacteria;p__Proteobacteria;c__Gammaproteobacteria;o__Burkholderiales;f__Burkholderiaceae;g__Acidovorax_D;s__Acidovorax_D sp002754175	Acidovorax sp. 99	99	35	8	0.00079
Acidovorax delafieldii DSM 64	peaklist3	GCA_007993815.1	d__Bacteria;p__Proteobacteria;c__Gammaproteobacteria;o__Burkholderiales;f__Burkholderiaceae;g__Acidovorax_D;s__Acidovorax_D sp002754175	159	GCF_001425125.1	d__Bacteria;p__Proteobacteria;c__Gammaproteobacteria;o__Burkholderiales;f__Burkholderiaceae;g__Acidovorax_D;s__Acidovorax_D sp002754175	Acidovorax sp. Root402	Root402	35	13	1.22e-11
Acidovorax delafieldii DSM 64	peaklist4	GCA_007993815.1	d__Bacteria;p__Proteobacteria;c__Gammaproteobacteria;o__Burkholderiales;f__Burkholderiaceae;g__Acidovorax_D;s__Acidovorax_D sp002754175	193	GCF_003688355.1	d__Bacteria;p__Proteobacteria;c__Gammaproteobacteria;o__Burkholderiales;f__Burkholderiaceae;g__Acidovorax_D;s__Acidovorax_D sp002754175	Acidovorax sp. 100	100	35	11	7.95e-10
Anaerolinea thermolimosa IMO-1	peaklist1	GCF_001050195.2	d__Bacteria; p__Chloroflexota; c__Anaerolineae; o__Anaerolineales; f__Anaerolineaceae; g__Anaerolinea; s__Anaerolinea thermolimosa	122	GCF_001050195.2	d__Bacteria;p__Chloroflexota;c__Anaerolineae;o__Anaerolineales;f__Anaerolineaceae;g__Anaerolinea;s__Anaerolinea thermolimosa	Anaerolinea thermolimosa	IMO-1	28	9	1.77e-07
Anaerolinea thermolimosa IMO-1	peaklist2	GCF_001050195.2	d__Bacteria; p__Chloroflexota; c__Anaerolineae; o__Anaerolineales; f__Anaerolineaceae; g__Anaerolinea; s__Anaerolinea thermolimosa	119	GCF_001050195.2	d__Bacteria;p__Chloroflexota;c__Anaerolineae;o__Anaerolineales;f__Anaerolineaceae;g__Anaerolinea;s__Anaerolinea thermolimosa	Anaerolinea thermolimosa	IMO-1	32	12	1.67e-11
Anaerolinea thermolimosa IMO-1	peaklist3	GCF_001050195.2	d__Bacteria; p__Chloroflexota; c__Anaerolineae; o__Anaerolineales; f__Anaerolineaceae; g__Anaerolinea; s__Anaerolinea thermolimosa	137	GCF_001050195.2	d__Bacteria;p__Chloroflexota;c__Anaerolineae;o__Anaerolineales;f__Anaerolineaceae;g__Anaerolinea;s__Anaerolinea thermolimosa	Anaerolinea thermolimosa	IMO-1	22	10	8.34e-10
Anaerolinea thermolimosa IMO-1	peaklist4	GCF_001050195.2	d__Bacteria; p__Chloroflexota; c__Anaerolineae; o__Anaerolineales; f__Anaerolineaceae; g__Anaerolinea; s__Anaerolinea thermolimosa	128	GCF_001050195.2	d__Bacteria;p__Chloroflexota;c__Anaerolineae;o__Anaerolineales;f__Anaerolineaceae;g__Anaerolinea;s__Anaerolinea thermolimosa	Anaerolinea thermolimosa	IMO-1	36	15	5.39e-15
Anaerolinea thermophila UNI-1	peaklist1	GCF_000199675.1	d__Bacteria;p__Chloroflexota;c__Anaerolineae;o__Anaerolineales;f__Anaerolineaceae;g__Anaerolinea;s__Anaerolinea thermophila	129	GCF_000199675.1	d__Bacteria;p__Chloroflexota;c__Anaerolineae;o__Anaerolineales;f__Anaerolineaceae;g__Anaerolinea;s__Anaerolinea thermophila	Anaerolinea thermophila UNI-1	UNI-1	15	11	1.53e-14
Anaerolinea thermophila UNI-1	peaklist2	GCF_000199675.1	d__Bacteria;p__Chloroflexota;c__Anaerolineae;o__Anaerolineales;f__Anaerolineaceae;g__Anaerolinea;s__Anaerolinea thermophila	130	GCF_000199675.1	d__Bacteria;p__Chloroflexota;c__Anaerolineae;o__Anaerolineales;f__Anaerolineaceae;g__Anaerolinea;s__Anaerolinea thermophila	Anaerolinea thermophila UNI-1	UNI-1	16	11	2.48e-13
Anaerolinea thermophila UNI-1	peaklist3	GCF_000199675.1	d__Bacteria;p__Chloroflexota;c__Anaerolineae;o__Anaerolineales;f__Anaerolineaceae;g__Anaerolinea;s__Anaerolinea thermophila	146	GCF_000199675.1	d__Bacteria;p__Chloroflexota;c__Anaerolineae;o__Anaerolineales;f__Anaerolineaceae;g__Anaerolinea;s__Anaerolinea thermophila	Anaerolinea thermophila UNI-1	UNI-1	29	17	2.19e-19
Anaerolinea thermophila UNI-1	peaklist4	GCF_000199675.1	d__Bacteria;p__Chloroflexota;c__Anaerolineae;o__Anaerolineales;f__Anaerolineaceae;g__Anaerolinea;s__Anaerolinea thermophila	147	GCF_000199675.1	d__Bacteria;p__Chloroflexota;c__Anaerolineae;o__Anaerolineales;f__Anaerolineaceae;g__Anaerolinea;s__Anaerolinea thermophila	Anaerolinea thermophila UNI-1	UNI-1	36	20	1.2e-24
Anaerolinea thermophila UNI-1	peaklist5	GCF_000199675.1	d__Bacteria;p__Chloroflexota;c__Anaerolineae;o__Anaerolineales;f__Anaerolineaceae;g__Anaerolinea;s__Anaerolinea thermophila	164	GCF_000199675.1	d__Bacteria;p__Chloroflexota;c__Anaerolineae;o__Anaerolineales;f__Anaerolineaceae;g__Anaerolinea;s__Anaerolinea thermophila	Anaerolinea thermophila UNI-1	UNI-1	37	20	3.45e-26
Aneurinibacillus aneurinilyticus NBRC15521	peaklist1	GCF_000466385.1	d__Bacteria;p__Firmicutes;c__Bacilli;o__Aneurinibacillales;f__Aneurinibacillaceae;g__Aneurinibacillus;s__Aneurinibacillus aneurinilyticus	296	GCF_000466385.1	d__Bacteria;p__Firmicutes;c__Bacilli;o__Aneurinibacillales;f__Aneurinibacillaceae;g__Aneurinibacillus;s__Aneurinibacillus aneurinilyticus	Aneurinibacillus aneurinilyticus ATCC 12856	ATCC 12856	56	17	0.0023
Aneurinibacillus aneurinilyticus NBRC15521	peaklist2	GCF_000466385.1	d__Bacteria;p__Firmicutes;c__Bacilli;o__Aneurinibacillales;f__Aneurinibacillaceae;g__Aneurinibacillus;s__Aneurinibacillus aneurinilyticus	302	GCF_000466385.1	d__Bacteria;p__Firmicutes;c__Bacilli;o__Aneurinibacillales;f__Aneurinibacillaceae;g__Aneurinibacillus;s__Aneurinibacillus aneurinilyticus	Aneurinibacillus aneurinilyticus ATCC 12856	ATCC 12856	67	15	0.00898
Aneurinibacillus aneurinilyticus NBRC15521	peaklist3	GCF_000466385.1	d__Bacteria;p__Firmicutes;c__Bacilli;o__Aneurinibacillales;f__Aneurinibacillaceae;g__Aneurinibacillus;s__Aneurinibacillus aneurinilyticus	362	GCA_003465085.1	d__Bacteria;p__Firmicutes;c__Bacilli;o__Lactobacillales;f__Lactobacillaceae;g__Limosilactobacillus;s__Limosilactobacillus fermentum	Lactobacillus fermentum	AF11-4-H	57	8	0.00525
Aneurinibacillus aneurinilyticus NBRC15521	peaklist4	GCF_000466385.1	d__Bacteria;p__Firmicutes;c__Bacilli;o__Aneurinibacillales;f__Aneurinibacillaceae;g__Aneurinibacillus;s__Aneurinibacillus aneurinilyticus	261	GCF_000466385.1	d__Bacteria;p__Firmicutes;c__Bacilli;o__Aneurinibacillales;f__Aneurinibacillaceae;g__Aneurinibacillus;s__Aneurinibacillus aneurinilyticus	Aneurinibacillus aneurinilyticus ATCC 12856	ATCC 12856	60	17	0.000228
Aneurinibacillus aneurinilyticus NBRC15521	peaklist5	GCF_000466385.1	d__Bacteria;p__Firmicutes;c__Bacilli;o__Aneurinibacillales;f__Aneurinibacillaceae;g__Aneurinibacillus;s__Aneurinibacillus aneurinilyticus	379	GCF_003185565.1	d__Bacteria;p__Firmicutes;c__Bacilli;o__Staphylococcales;f__Staphylococcaceae;g__Staphylococcus;s__Staphylococcus pseudintermedius	Staphylococcus pseudintermedius	ST499 1	54	8	0.0237
Azorhizobium caulinodans NBRC 14845	peaklist1	GCF_000010525.1	d__Bacteria;p__Proteobacteria;c__Alphaproteobacteria;o__Rhizobiales;f__Xanthobacteraceae;g__Azorhizobium;s__Azorhizobium caulinodans	318	GCF_004364705.1	d__Bacteria;p__Proteobacteria;c__Alphaproteobacteria;o__Rhizobiales;f__Xanthobacteraceae;g__Azorhizobium;s__Azorhizobium caulinodans	Azorhizobium sp. AG788	AG788	45	19	1.54e-14
Azorhizobium caulinodans NBRC 14845	peaklist2	GCF_000010525.1	d__Bacteria;p__Proteobacteria;c__Alphaproteobacteria;o__Rhizobiales;f__Xanthobacteraceae;g__Azorhizobium;s__Azorhizobium caulinodans	336	GCF_000010525.1	d__Bacteria;p__Proteobacteria;c__Alphaproteobacteria;o__Rhizobiales;f__Xanthobacteraceae;g__Azorhizobium;s__Azorhizobium caulinodans	Azorhizobium caulinodans ORS 571	ORS 571	37	16	1.96e-07
Azorhizobium caulinodans NBRC 14845	peaklist3	GCF_000010525.1	d__Bacteria;p__Proteobacteria;c__Alphaproteobacteria;o__Rhizobiales;f__Xanthobacteraceae;g__Azorhizobium;s__Azorhizobium caulinodans	372	GCF_004364705.1	d__Bacteria;p__Proteobacteria;c__Alphaproteobacteria;o__Rhizobiales;f__Xanthobacteraceae;g__Azorhizobium;s__Azorhizobium caulinodans	Azorhizobium sp. AG788	AG788	42	13	6.85e-06
Azorhizobium caulinodans NBRC 14845	peaklist4	GCF_000010525.1	d__Bacteria;p__Proteobacteria;c__Alphaproteobacteria;o__Rhizobiales;f__Xanthobacteraceae;g__Azorhizobium;s__Azorhizobium caulinodans	374	GCF_000010525.1	d__Bacteria;p__Proteobacteria;c__Alphaproteobacteria;o__Rhizobiales;f__Xanthobacteraceae;g__Azorhizobium;s__Azorhizobium caulinodans	Azorhizobium caulinodans ORS 571	ORS 571	40	14	1.02e-06
Azospirillum oryzae COC8	peaklist1	GCA_008364795.1	"d__Bacteria;p__Proteobacteria;c__Alphaproteobacteria;o__Azospirillales;f__Azospirillaceae;g__Azospirillum"	284	GCA_008364795.1	"d__Bacteria;p__Proteobacteria;c__Alphaproteobacteria;o__Azospirillales;f__Azospirillaceae;g__Azospirillum"	Azospirillum oryzae COC8	COC8	71	19	8.17e-05
Azospirillum oryzae COC8	peaklist2	GCA_008364795.1	"d__Bacteria;p__Proteobacteria;c__Alphaproteobacteria;o__Azospirillales;f__Azospirillaceae;g__Azospirillum"	392	GCA_008364795.1	"d__Bacteria;p__Proteobacteria;c__Alphaproteobacteria;o__Azospirillales;f__Azospirillaceae;g__Azospirillum"	Azospirillum oryzae COC8	COC8	67	23	9.89e-06
Azospirillum oryzae COC8	peaklist3	GCA_008364795.1	"d__Bacteria;p__Proteobacteria;c__Alphaproteobacteria;o__Azospirillales;f__Azospirillaceae;g__Azospirillum"	491	GCA_008364795.1	"d__Bacteria;p__Proteobacteria;c__Alphaproteobacteria;o__Azospirillales;f__Azospirillaceae;g__Azospirillum"	Azospirillum oryzae COC8	COC8	86	24	1.65e-05
Azospirillum oryzae COC8	peaklist4	GCA_008364795.1	"d__Bacteria;p__Proteobacteria;c__Alphaproteobacteria;o__Azospirillales;f__Azospirillaceae;g__Azospirillum"	395	GCA_008364795.1	"d__Bacteria;p__Proteobacteria;c__Alphaproteobacteria;o__Azospirillales;f__Azospirillaceae;g__Azospirillum"	Azospirillum oryzae COC8	COC8	74	20	3.11e-08
Azotobacter salinestris NBRC 102611	peaklist1	GCA_009363155.1	"d__Bacteria;p__Proteobacteria;c__Gammaproteobacteria;o__Pseudomonadales;f__Pseudomonadaceae;g__Azotobacter"	177	GCA_009363155.1	"d__Bacteria;p__Proteobacteria;c__Gammaproteobacteria;o__Pseudomonadales;f__Pseudomonadaceae;g__Azotobacter"	Azotobacter salinestris NBRC 102611	NBRC 102611	54	22	7.84e-15
Azotobacter salinestris NBRC 102611	peaklist2	GCA_009363155.1	"d__Bacteria;p__Proteobacteria;c__Gammaproteobacteria;o__Pseudomonadales;f__Pseudomonadaceae;g__Azotobacter"	184	GCA_009363155.1	"d__Bacteria;p__Proteobacteria;c__Gammaproteobacteria;o__Pseudomonadales;f__Pseudomonadaceae;g__Azotobacter"	Azotobacter salinestris NBRC 102611	NBRC 102611	57	23	9.62e-29
Azotobacter salinestris NBRC 102611	peaklist3	GCA_009363155.1	"d__Bacteria;p__Proteobacteria;c__Gammaproteobacteria;o__Pseudomonadales;f__Pseudomonadaceae;g__Azotobacter"	216	GCA_009363155.1	"d__Bacteria;p__Proteobacteria;c__Gammaproteobacteria;o__Pseudomonadales;f__Pseudomonadaceae;g__Azotobacter"	Azotobacter salinestris NBRC 102611	NBRC 102611	56	20	6.8e-09
Azotobacter salinestris NBRC 102611	peaklist4	GCA_009363155.1	"d__Bacteria;p__Proteobacteria;c__Gammaproteobacteria;o__Pseudomonadales;f__Pseudomonadaceae;g__Azotobacter"	188	GCA_009363155.1	"d__Bacteria;p__Proteobacteria;c__Gammaproteobacteria;o__Pseudomonadales;f__Pseudomonadaceae;g__Azotobacter"	Azotobacter salinestris NBRC 102611	NBRC 102611	64	22	4.82e-18
Bacillus pumilus NBRC12092	peaklist1	GCA_900186955.1	d__Bacteria;p__Firmicutes;c__Bacilli;o__Bacillales;f__Bacillaceae;g__Bacillus;s__Bacillus pumilus	318	GCF_002998365.1	d__Bacteria;p__Firmicutes;c__Bacilli;o__Bacillales;f__Bacillaceae;g__Bacillus;s__Bacillus pumilus	Bacillus pumilus	LLTC96	51	16	7.33e-09
Bacillus pumilus NBRC12092	peaklist2	GCA_900186955.1	d__Bacteria;p__Firmicutes;c__Bacilli;o__Bacillales;f__Bacillaceae;g__Bacillus;s__Bacillus pumilus	348	GCF_003020795.1	d__Bacteria;p__Firmicutes;c__Bacilli;o__Bacillales;f__Bacillaceae;g__Bacillus;s__Bacillus pumilus	Bacillus pumilus	Ha06YP001	63	19	1.21e-09
Bacillus pumilus NBRC12092	peaklist3	GCA_900186955.1	d__Bacteria;p__Firmicutes;c__Bacilli;o__Bacillales;f__Bacillaceae;g__Bacillus;s__Bacillus pumilus	369	GCF_001183525.1	d__Bacteria;p__Firmicutes;c__Bacilli;o__Bacillales;f__Bacillaceae;g__Bacillus;s__Bacillus pumilus	Bacillus pumilus	RI06-95	47	17	1.38e-08
Bacillus pumilus NBRC12092	peaklist4	GCA_900186955.1	d__Bacteria;p__Firmicutes;c__Bacilli;o__Bacillales;f__Bacillaceae;g__Bacillus;s__Bacillus pumilus	366	GCF_001183525.1	d__Bacteria;p__Firmicutes;c__Bacilli;o__Bacillales;f__Bacillaceae;g__Bacillus;s__Bacillus pumilus	Bacillus pumilus	RI06-95	55	15	5.93e-07
Bacillus subtilis subsp. subtilis NBRC 13719	peaklist1	GCF_006741845.1	d__Bacteria;p__Firmicutes;c__Bacilli;o__Bacillales;f__Bacillaceae;g__Bacillus;s__Bacillus subtilis	96	GCA_001698485.1	d__Bacteria;p__Firmicutes;c__Bacilli;o__Bacillales;f__Bacillaceae;g__Bacillus;s__Bacillus subtilis	Bacillus subtilis subsp. subtilis	IIG-Bs27-47-24	31	19	2.5e-35
Bacillus subtilis subsp. subtilis NBRC 13719	peaklist2	GCF_006741845.1	d__Bacteria;p__Firmicutes;c__Bacilli;o__Bacillales;f__Bacillaceae;g__Bacillus;s__Bacillus subtilis	98	GCA_002322735.1	d__Bacteria;p__Firmicutes;c__Bacilli;o__Bacillales;f__Bacillaceae;g__Bacillus;s__Bacillus subtilis	Bacillus subtilis	UBA1597	30	18	4.39e-38
Bacillus subtilis subsp. subtilis NBRC 13719	peaklist3	GCF_006741845.1	d__Bacteria;p__Firmicutes;c__Bacilli;o__Bacillales;f__Bacillaceae;g__Bacillus;s__Bacillus subtilis	107	GCA_001698485.1	d__Bacteria;p__Firmicutes;c__Bacilli;o__Bacillales;f__Bacillaceae;g__Bacillus;s__Bacillus subtilis	Bacillus subtilis subsp. subtilis	IIG-Bs27-47-24	28	17	1.22e-28
Bacillus subtilis subsp. subtilis NBRC 13719	peaklist4	GCF_006741845.1	d__Bacteria;p__Firmicutes;c__Bacilli;o__Bacillales;f__Bacillaceae;g__Bacillus;s__Bacillus subtilis	98	GCA_002322735.1	d__Bacteria;p__Firmicutes;c__Bacilli;o__Bacillales;f__Bacillaceae;g__Bacillus;s__Bacillus subtilis	Bacillus subtilis	UBA1597	30	20	3.61e-38
Bacteroides fragilis DSM 2151	peaklist1	GCF_000025985.1	d__Bacteria;p__Bacteroidota;c__Bacteroidia;o__Bacteroidales;f__Bacteroidaceae;g__Bacteroides;s__Bacteroides fragilis	93	GCF_000599325.1	d__Bacteria;p__Bacteroidota;c__Bacteroidia;o__Bacteroidales;f__Bacteroidaceae;g__Bacteroides;s__Bacteroides fragilis	Bacteroides fragilis str. S24L34	S24L34	33	13	4.77e-15
Bacteroides fragilis DSM 2151	peaklist2	GCF_000025985.1	d__Bacteria;p__Bacteroidota;c__Bacteroidia;o__Bacteroidales;f__Bacteroidaceae;g__Bacteroides;s__Bacteroides fragilis	78	GCF_000598705.1	d__Bacteria;p__Bacteroidota;c__Bacteroidia;o__Bacteroidales;f__Bacteroidaceae;g__Bacteroides;s__Bacteroides fragilis	Bacteroides fragilis str. 1009-4-F #10	1009-4-F #10	33	16	2.77e-40
Bacteroides fragilis DSM 2151	peaklist3	GCF_000025985.1	d__Bacteria;p__Bacteroidota;c__Bacteroidia;o__Bacteroidales;f__Bacteroidaceae;g__Bacteroides;s__Bacteroides fragilis	84	GCF_000599325.1	d__Bacteria;p__Bacteroidota;c__Bacteroidia;o__Bacteroidales;f__Bacteroidaceae;g__Bacteroides;s__Bacteroides fragilis	Bacteroides fragilis str. S24L34	S24L34	34	15	2.45e-34
Bacteroides fragilis DSM 2151	peaklist4	GCF_000025985.1	d__Bacteria;p__Bacteroidota;c__Bacteroidia;o__Bacteroidales;f__Bacteroidaceae;g__Bacteroides;s__Bacteroides fragilis	85	GCF_000598705.1	d__Bacteria;p__Bacteroidota;c__Bacteroidia;o__Bacteroidales;f__Bacteroidaceae;g__Bacteroides;s__Bacteroides fragilis	Bacteroides fragilis str. 1009-4-F #10	1009-4-F #10	31	17	1.88e-33
Bacteroides fragilis DSM 2151	peaklist5	GCF_000025985.1	d__Bacteria;p__Bacteroidota;c__Bacteroidia;o__Bacteroidales;f__Bacteroidaceae;g__Bacteroides;s__Bacteroides fragilis	84	GCF_000598705.1	d__Bacteria;p__Bacteroidota;c__Bacteroidia;o__Bacteroidales;f__Bacteroidaceae;g__Bacteroides;s__Bacteroides fragilis	Bacteroides fragilis str. 1009-4-F #10	1009-4-F #10	34	14	1.02e-27
Bellilinea caldifistulae GOMI-1	peaklist1	GCF_001050215.2	d__Bacteria;p__Chloroflexota;c__Anaerolineae;o__Anaerolineales;f__Anaerolineaceae;g__Bellilinea;s__Bellilinea caldifistulae	106	GCF_001050215.2	d__Bacteria;p__Chloroflexota;c__Anaerolineae;o__Anaerolineales;f__Anaerolineaceae;g__Bellilinea;s__Bellilinea caldifistulae	Bellilinea caldifistulae	GOMI-1	21	10	2.87e-18
Bellilinea caldifistulae GOMI-1	peaklist2	GCF_001050215.2	d__Bacteria;p__Chloroflexota;c__Anaerolineae;o__Anaerolineales;f__Anaerolineaceae;g__Bellilinea;s__Bellilinea caldifistulae	105	GCF_001050215.2	d__Bacteria;p__Chloroflexota;c__Anaerolineae;o__Anaerolineales;f__Anaerolineaceae;g__Bellilinea;s__Bellilinea caldifistulae	Bellilinea caldifistulae	GOMI-1	23	10	8.49e-15
Bellilinea caldifistulae GOMI-1	peaklist3	GCF_001050215.2	d__Bacteria;p__Chloroflexota;c__Anaerolineae;o__Anaerolineales;f__Anaerolineaceae;g__Bellilinea;s__Bellilinea caldifistulae	159	GCF_001050215.2	d__Bacteria;p__Chloroflexota;c__Anaerolineae;o__Anaerolineales;f__Anaerolineaceae;g__Bellilinea;s__Bellilinea caldifistulae	Bellilinea caldifistulae	GOMI-1	33	16	5.86e-19
Bellilinea caldifistulae GOMI-1	peaklist4	GCF_001050215.2	d__Bacteria;p__Chloroflexota;c__Anaerolineae;o__Anaerolineales;f__Anaerolineaceae;g__Bellilinea;s__Bellilinea caldifistulae	122	GCF_001050215.2	d__Bacteria;p__Chloroflexota;c__Anaerolineae;o__Anaerolineales;f__Anaerolineaceae;g__Bellilinea;s__Bellilinea caldifistulae	Bellilinea caldifistulae	GOMI-1	27	12	1.95e-22
Bellilinea caldifistulae GOMI-1	peaklist5	GCF_001050215.2	d__Bacteria;p__Chloroflexota;c__Anaerolineae;o__Anaerolineales;f__Anaerolineaceae;g__Bellilinea;s__Bellilinea caldifistulae	108	GCF_001050215.2	d__Bacteria;p__Chloroflexota;c__Anaerolineae;o__Anaerolineales;f__Anaerolineaceae;g__Bellilinea;s__Bellilinea caldifistulae	Bellilinea caldifistulae	GOMI-1	19	7	6.59e-10
Bellilinea caldifistulae GOMI-1	peaklist6	GCF_001050215.2	d__Bacteria;p__Chloroflexota;c__Anaerolineae;o__Anaerolineales;f__Anaerolineaceae;g__Bellilinea;s__Bellilinea caldifistulae	88	GCA_003661905.1	d__Bacteria;p__Proteobacteria;c__Gammaproteobacteria;o__Pseudomonadales;f__Cellvibrionaceae;g__Cellvibrio;s__Cellvibrio sp001183545	Cellvibrio sp. pealriver	pealriver	9	5	0.000151
Bellilinea caldifistulae GOMI-1	peaklist7	GCF_001050215.2	d__Bacteria;p__Chloroflexota;c__Anaerolineae;o__Anaerolineales;f__Anaerolineaceae;g__Bellilinea;s__Bellilinea caldifistulae	155	GCF_001050215.2	d__Bacteria;p__Chloroflexota;c__Anaerolineae;o__Anaerolineales;f__Anaerolineaceae;g__Bellilinea;s__Bellilinea caldifistulae	Bellilinea caldifistulae	GOMI-1	36	15	9.18e-16
Bifidobacterium longum JCM 1217	peaklist1	GCF_900637335.1	d__Bacteria;p__Actinobacteriota;c__Actinomycetia;o__Actinomycetales;f__Bifidobacteriaceae;g__Bifidobacterium;s__Bifidobacterium longum	944	GCF_003370005.1	d__Bacteria;p__Actinobacteriota;c__Actinomycetia;o__Actinomycetales;f__Bifidobacteriaceae;g__Bifidobacterium;s__Bifidobacterium longum	Bifidobacterium longum	N6D05	104	20	0.025
Bifidobacterium longum JCM 1217	peaklist2	GCF_900637335.1	d__Bacteria;p__Actinobacteriota;c__Actinomycetia;o__Actinomycetales;f__Bifidobacteriaceae;g__Bifidobacterium;s__Bifidobacterium longum	865	GCF_003437715.1	d__Bacteria;p__Actinobacteriota;c__Actinomycetia;o__Actinomycetales;f__Bifidobacteriaceae;g__Bifidobacterium;s__Bifidobacterium longum	Bifidobacterium longum	TF06-45A	78	21	0.00563
Bifidobacterium longum JCM 1217	peaklist3	GCF_900637335.1	d__Bacteria;p__Actinobacteriota;c__Actinomycetia;o__Actinomycetales;f__Bifidobacteriaceae;g__Bifidobacterium;s__Bifidobacterium longum	933	GCF_000261225.1	d__Bacteria;p__Actinobacteriota;c__Actinomycetia;o__Actinomycetales;f__Bifidobacteriaceae;g__Bifidobacterium;s__Bifidobacterium longum	Bifidobacterium longum subsp. longum 35B	35B	87	18	0.0186
Bifidobacterium longum JCM 1217	peaklist4	GCF_900637335.1	d__Bacteria;p__Actinobacteriota;c__Actinomycetia;o__Actinomycetales;f__Bifidobacteriaceae;g__Bifidobacterium;s__Bifidobacterium longum	951	GCF_000261245.1	d__Bacteria;p__Actinobacteriota;c__Actinomycetia;o__Actinomycetales;f__Bifidobacteriaceae;g__Bifidobacterium;s__Bifidobacterium longum	Bifidobacterium longum subsp. longum	M1-6B	102	20	0.0147
Brevibacillus choshinensis NBRC 15518	peaklist1	GCF_001420695.1	d__Bacteria;p__Firmicutes;c__Bacilli;o__Brevibacillales;f__Brevibacillaceae;g__Brevibacillus;s__Brevibacillus choshinensis	194	GCF_001420695.1	d__Bacteria;p__Firmicutes;c__Bacilli;o__Brevibacillales;f__Brevibacillaceae;g__Brevibacillus;s__Brevibacillus choshinensis	Brevibacillus choshinensis	DSM 8552	51	17	1.62e-12
Brevibacillus choshinensis NBRC 15518	peaklist2	GCF_001420695.1	d__Bacteria;p__Firmicutes;c__Bacilli;o__Brevibacillales;f__Brevibacillaceae;g__Brevibacillus;s__Brevibacillus choshinensis	204	GCF_001420695.1	d__Bacteria;p__Firmicutes;c__Bacilli;o__Brevibacillales;f__Brevibacillaceae;g__Brevibacillus;s__Brevibacillus choshinensis	Brevibacillus choshinensis	DSM 8552	54	19	1.39e-13
Brevibacillus choshinensis NBRC 15518	peaklist3	GCF_001420695.1	d__Bacteria;p__Firmicutes;c__Bacilli;o__Brevibacillales;f__Brevibacillaceae;g__Brevibacillus;s__Brevibacillus choshinensis	224	GCF_001420695.1	d__Bacteria;p__Firmicutes;c__Bacilli;o__Brevibacillales;f__Brevibacillaceae;g__Brevibacillus;s__Brevibacillus choshinensis	Brevibacillus choshinensis	DSM 8552	55	17	2.54e-10
Brevibacillus choshinensis NBRC 15518	peaklist4	GCF_001420695.1	d__Bacteria;p__Firmicutes;c__Bacilli;o__Brevibacillales;f__Brevibacillaceae;g__Brevibacillus;s__Brevibacillus choshinensis	204	GCF_001420695.1	d__Bacteria;p__Firmicutes;c__Bacilli;o__Brevibacillales;f__Brevibacillaceae;g__Brevibacillus;s__Brevibacillus choshinensis	Brevibacillus choshinensis	DSM 8552	54	21	9.8e-16
Caldilinea aerophila STL-6-O1	peaklist1	GCF_000281175.1	d__Bacteria;p__Chloroflexota;c__Anaerolineae;o__Caldilineales;f__Caldilineaceae;g__Caldilinea;s__Caldilinea aerophila	122	GCF_000281175.1	d__Bacteria;p__Chloroflexota;c__Anaerolineae;o__Caldilineales;f__Caldilineaceae;g__Caldilinea;s__Caldilinea aerophila	Caldilinea aerophila DSM 14535 = NBRC 104270	DSM 14535	14	8	5.14e-08
Caldilinea aerophila STL-6-O1	peaklist2	GCF_000281175.1	d__Bacteria;p__Chloroflexota;c__Anaerolineae;o__Caldilineales;f__Caldilineaceae;g__Caldilinea;s__Caldilinea aerophila	116	GCF_000281175.1	d__Bacteria;p__Chloroflexota;c__Anaerolineae;o__Caldilineales;f__Caldilineaceae;g__Caldilinea;s__Caldilinea aerophila	Caldilinea aerophila DSM 14535 = NBRC 104270	DSM 14535	17	9	3.38e-10
Caldilinea aerophila STL-6-O1	peaklist3	GCF_000281175.1	d__Bacteria;p__Chloroflexota;c__Anaerolineae;o__Caldilineales;f__Caldilineaceae;g__Caldilinea;s__Caldilinea aerophila	112	GCF_000775575.1	d__Bacteria;p__Firmicutes;c__Bacilli;o__Bacillales;f__Planococcaceae;g__Planococcus;s__Planococcus sp000775575	Planococcus sp. CAU13	CAU13	20	5	1.63e-06
Caldilinea aerophila STL-6-O1	peaklist4	GCF_000281175.1	d__Bacteria;p__Chloroflexota;c__Anaerolineae;o__Caldilineales;f__Caldilineaceae;g__Caldilinea;s__Caldilinea aerophila	105	GCF_004684415.1	d__Bacteria;p__Firmicutes_A;c__Clostridia;o__Peptostreptococcales;f__Peptostreptococcaceae;g__Clostridioides;s__Clostridioides difficile	Clostridioides difficile	MCD44	23	6	6.43e-08
Chitinophaga arvensicola NBRC 14973	peaklist1	GCF_900110835.1	d__Bacteria;p__Bacteroidota;c__Bacteroidia;o__Chitinophagales;f__Chitinophagaceae;g__Chitinophaga;s__Chitinophaga arvensicola	343	GCF_900110835.1	d__Bacteria;p__Bacteroidota;c__Bacteroidia;o__Chitinophagales;f__Chitinophagaceae;g__Chitinophaga;s__Chitinophaga arvensicola	Chitinophaga arvensicola	DSM 3695	45	11	0.0103
Chitinophaga arvensicola NBRC 14973	peaklist2	GCF_900110835.1	d__Bacteria;p__Bacteroidota;c__Bacteroidia;o__Chitinophagales;f__Chitinophagaceae;g__Chitinophaga;s__Chitinophaga arvensicola	391	GCF_004354445.1	d__Bacteria;p__Spirochaetota;c__Spirochaetia;o__Borreliales;f__Borreliaceae;g__Borrelia;s__Borrelia miyamotoi	Borrelia miyamotoi	Yekat-18	44	8	0.00614
Chitinophaga arvensicola NBRC 14973	peaklist3	GCF_900110835.1	d__Bacteria;p__Bacteroidota;c__Bacteroidia;o__Chitinophagales;f__Chitinophagaceae;g__Chitinophaga;s__Chitinophaga arvensicola	361	GCF_900110835.1	d__Bacteria;p__Bacteroidota;c__Bacteroidia;o__Chitinophagales;f__Chitinophagaceae;g__Chitinophaga;s__Chitinophaga arvensicola	Chitinophaga arvensicola	DSM 3695	53	15	0.000885
Chitinophaga arvensicola NBRC 14973	peaklist4	GCF_900110835.1	d__Bacteria;p__Bacteroidota;c__Bacteroidia;o__Chitinophagales;f__Chitinophagaceae;g__Chitinophaga;s__Chitinophaga arvensicola	396	GCA_000435995.1	d__Bacteria;p__Firmicutes_A;c__Clostridia;o__Oscillospirales;f__Oscillospiraceae;g__CAG-110;s__CAG-110 sp000435995	Firmicutes bacterium CAG:137	none	39	8	0.00207
Clostridium acetobutylicum NBRC 13948	peaklist1	GCF_000008765.1	d__Bacteria;p__Firmicutes_A;c__Clostridia;o__Clostridiales;f__Clostridiaceae;g__Clostridium_S;s__Clostridium_S acetobutylicum	910	GCF_002216305.2	d__Bacteria;p__Firmicutes_A;c__Clostridia;o__Clostridiales;f__Clostridiaceae;g__Clostridium_S;s__Clostridium_S acetobutylicum	Clostridium acetobutylicum	ATCC 55025	99	18	0.00148
Clostridium acetobutylicum NBRC 13948	peaklist2	GCF_000008765.1	d__Bacteria;p__Firmicutes_A;c__Clostridia;o__Clostridiales;f__Clostridiaceae;g__Clostridium_S;s__Clostridium_S acetobutylicum	824	GCF_003014985.1	d__Bacteria;p__Firmicutes_A;c__Clostridia;o__Clostridiales;f__Clostridiaceae;g__Clostridium_S;s__Clostridium_S acetobutylicum	Clostridium sp. NJ4	NJ4	79	15	0.0111
Clostridium acetobutylicum NBRC 13948	peaklist3	GCF_000008765.1	d__Bacteria;p__Firmicutes_A;c__Clostridia;o__Clostridiales;f__Clostridiaceae;g__Clostridium_S;s__Clostridium_S acetobutylicum	799	GCF_006546765.1	d__Bacteria;p__Firmicutes_A;c__Clostridia;o__Clostridiales;f__Clostridiaceae;g__Clostridium_S;s__Clostridium_S acetobutylicum	Clostridium acetobutylicum	BOH3	90	18	0.00013
Clostridium acetobutylicum NBRC 13948	peaklist4	GCF_000008765.1	d__Bacteria;p__Firmicutes_A;c__Clostridia;o__Clostridiales;f__Clostridiaceae;g__Clostridium_S;s__Clostridium_S acetobutylicum	743	GCF_000008765.1	d__Bacteria;p__Firmicutes_A;c__Clostridia;o__Clostridiales;f__Clostridiaceae;g__Clostridium_S;s__Clostridium_S acetobutylicum	Clostridium acetobutylicum ATCC 824	ATCC 824	82	18	0.000212
Deinococcus grandis NBRC 101905	peaklist1	GCF_001485435.1	d__Bacteria;p__Deinococcota;c__Deinococci;o__Deinococcales;f__Deinococcaceae;g__Deinococcus;s__Deinococcus grandis	283	GCF_001007995.1	d__Bacteria;p__Deinococcota;c__Deinococci;o__Deinococcales;f__Deinococcaceae;g__Deinococcus;s__Deinococcus soli	Deinococcus soli Cha et al. 2016	N5	34	14	1.9e-09
Deinococcus grandis NBRC 101905	peaklist2	GCF_001485435.1	d__Bacteria;p__Deinococcota;c__Deinococci;o__Deinococcales;f__Deinococcaceae;g__Deinococcus;s__Deinococcus grandis	333	GCF_001485435.1	d__Bacteria;p__Deinococcota;c__Deinococci;o__Deinococcales;f__Deinococcaceae;g__Deinococcus;s__Deinococcus grandis	Deinococcus grandis	ATCC 43672	45	16	1.43e-07
Deinococcus grandis NBRC 101905	peaklist3	GCF_001485435.1	d__Bacteria;p__Deinococcota;c__Deinococci;o__Deinococcales;f__Deinococcaceae;g__Deinococcus;s__Deinococcus grandis	322	GCF_001007995.1	d__Bacteria;p__Deinococcota;c__Deinococci;o__Deinococcales;f__Deinococcaceae;g__Deinococcus;s__Deinococcus soli	Deinococcus soli Cha et al. 2016	N5	44	11	9.59e-07
Deinococcus grandis NBRC 101905	peaklist4	GCF_001485435.1	d__Bacteria;p__Deinococcota;c__Deinococci;o__Deinococcales;f__Deinococcaceae;g__Deinococcus;s__Deinococcus grandis	340	GCF_001007995.1	d__Bacteria;p__Deinococcota;c__Deinococci;o__Deinococcales;f__Deinococcaceae;g__Deinococcus;s__Deinococcus soli	Deinococcus soli Cha et al. 2016	N5	36	12	1.92e-06
Deinococcus grandis NBRC 101905	peaklist5	GCF_001485435.1	d__Bacteria;p__Deinococcota;c__Deinococci;o__Deinococcales;f__Deinococcaceae;g__Deinococcus;s__Deinococcus grandis	304	GCF_001007995.1	d__Bacteria;p__Deinococcota;c__Deinococci;o__Deinococcales;f__Deinococcaceae;g__Deinococcus;s__Deinococcus soli	Deinococcus soli Cha et al. 2016	N5	35	10	0.000421
Desulfacinum infernum BalphaG1	peaklist1	GCF_900129305.1	d__Bacteria;p__Desulfobacterota;c__Syntrophobacteria;o__Syntrophobacterales;f__DSM-9756;g__Desulfacinum;s__Desulfacinum infernum	363	GCF_900129305.1	d__Bacteria;p__Desulfobacterota;c__Syntrophobacteria;o__Syntrophobacterales;f__DSM-9756;g__Desulfacinum;s__Desulfacinum infernum	Desulfacinum infernum DSM 9756	DSM 9756	40	13	4.24e-05
Desulfacinum infernum BalphaG1	peaklist2	GCF_900129305.1	d__Bacteria;p__Desulfobacterota;c__Syntrophobacteria;o__Syntrophobacterales;f__DSM-9756;g__Desulfacinum;s__Desulfacinum infernum	373	GCA_000758065.1	d__Bacteria;p__Firmicutes;c__Bacilli;o__Lactobacillales;f__Streptococcaceae;g__Streptococcus;s__Streptococcus pyogenes	Streptococcus pyogenes MGAS2111	MGAS2111	34	9	0.0232
Desulfacinum infernum BalphaG1	peaklist3	GCF_900129305.1	d__Bacteria;p__Desulfobacterota;c__Syntrophobacteria;o__Syntrophobacterales;f__DSM-9756;g__Desulfacinum;s__Desulfacinum infernum	343	GCF_900129305.1	d__Bacteria;p__Desulfobacterota;c__Syntrophobacteria;o__Syntrophobacterales;f__DSM-9756;g__Desulfacinum;s__Desulfacinum infernum	Desulfacinum infernum DSM 9756	DSM 9756	48	13	2.15e-06
Desulfacinum infernum BalphaG1	peaklist4	GCF_900129305.1	d__Bacteria;p__Desulfobacterota;c__Syntrophobacteria;o__Syntrophobacterales;f__DSM-9756;g__Desulfacinum;s__Desulfacinum infernum	380	GCF_900129305.1	d__Bacteria;p__Desulfobacterota;c__Syntrophobacteria;o__Syntrophobacterales;f__DSM-9756;g__Desulfacinum;s__Desulfacinum infernum	Desulfacinum infernum DSM 9756	DSM 9756	54	14	7.34e-06
Desulfitobacterium dehalogenans DSM 9161	peaklist1	GCF_000243155.2	d__Bacteria;p__Firmicutes_B;c__Desulfitobacteriia;o__Desulfitobacteriales;f__Desulfitobacteriaceae;g__Desulfitobacterium;s__Desulfitobacterium dehalogenans	134	GCF_000384015.1	d__Bacteria;p__Firmicutes_B;c__Desulfitobacteriia;o__Desulfitobacteriales;f__Desulfitobacteriaceae;g__Desulfitobacterium;s__Desulfitobacterium dehalogenans	Desulfitobacterium sp. PCE1	PCE1	27	12	7.28e-13
Desulfitobacterium dehalogenans DSM 9161	peaklist2	GCF_000243155.2	d__Bacteria;p__Firmicutes_B;c__Desulfitobacteriia;o__Desulfitobacteriales;f__Desulfitobacteriaceae;g__Desulfitobacterium;s__Desulfitobacterium dehalogenans	108	GCF_000384015.1	d__Bacteria;p__Firmicutes_B;c__Desulfitobacteriia;o__Desulfitobacteriales;f__Desulfitobacteriaceae;g__Desulfitobacterium;s__Desulfitobacterium dehalogenans	Desulfitobacterium sp. PCE1	PCE1	28	9	3.01e-10
Desulfitobacterium dehalogenans DSM 9161	peaklist3	GCF_000243155.2	d__Bacteria;p__Firmicutes_B;c__Desulfitobacteriia;o__Desulfitobacteriales;f__Desulfitobacteriaceae;g__Desulfitobacterium;s__Desulfitobacterium dehalogenans	102	GCF_000384015.1	d__Bacteria;p__Firmicutes_B;c__Desulfitobacteriia;o__Desulfitobacteriales;f__Desulfitobacteriaceae;g__Desulfitobacterium;s__Desulfitobacterium dehalogenans	Desulfitobacterium sp. PCE1	PCE1	18	7	2.89e-09
Desulfitobacterium dehalogenans DSM 9161	peaklist4	GCF_000243155.2	d__Bacteria;p__Firmicutes_B;c__Desulfitobacteriia;o__Desulfitobacteriales;f__Desulfitobacteriaceae;g__Desulfitobacterium;s__Desulfitobacterium dehalogenans	114	GCF_000243155.2	d__Bacteria;p__Firmicutes_B;c__Desulfitobacteriia;o__Desulfitobacteriales;f__Desulfitobacteriaceae;g__Desulfitobacterium;s__Desulfitobacterium dehalogenans	Desulfitobacterium dehalogenans ATCC 51507	ATCC 51507	24	7	3.91e-05
Desulfitobacterium hafniense PCP-1	peaklist1	GCF_000379505.1	d__Bacteria;p__Firmicutes_B;c__Desulfitobacteriia;o__Desulfitobacteriales;f__Desulfitobacteriaceae;g__Desulfitobacterium;s__Desulfitobacterium hafniense	175	GCF_000379505.1	d__Bacteria;p__Firmicutes_B;c__Desulfitobacteriia;o__Desulfitobacteriales;f__Desulfitobacteriaceae;g__Desulfitobacterium;s__Desulfitobacterium hafniense	Desulfitobacterium hafniense PCP-1	PCP-1	52	16	1.78e-11
Desulfitobacterium hafniense PCP-1	peaklist2	GCF_000379505.1	d__Bacteria;p__Firmicutes_B;c__Desulfitobacteriia;o__Desulfitobacteriales;f__Desulfitobacteriaceae;g__Desulfitobacterium;s__Desulfitobacterium hafniense	147	GCF_000379505.1	d__Bacteria;p__Firmicutes_B;c__Desulfitobacteriia;o__Desulfitobacteriales;f__Desulfitobacteriaceae;g__Desulfitobacterium;s__Desulfitobacterium hafniense	Desulfitobacterium hafniense PCP-1	PCP-1	33	12	8.65e-06
Desulfitobacterium hafniense PCP-1	peaklist3	GCF_000379505.1	d__Bacteria;p__Firmicutes_B;c__Desulfitobacteriia;o__Desulfitobacteriales;f__Desulfitobacteriaceae;g__Desulfitobacterium;s__Desulfitobacterium hafniense	168	GCF_000379505.1	d__Bacteria;p__Firmicutes_B;c__Desulfitobacteriia;o__Desulfitobacteriales;f__Desulfitobacteriaceae;g__Desulfitobacterium;s__Desulfitobacterium hafniense	Desulfitobacterium hafniense PCP-1	PCP-1	49	15	1.03e-09
Desulfitobacterium hafniense PCP-1	peaklist4	GCF_000379505.1	d__Bacteria;p__Firmicutes_B;c__Desulfitobacteriia;o__Desulfitobacteriales;f__Desulfitobacteriaceae;g__Desulfitobacterium;s__Desulfitobacterium hafniense	176	GCF_000379505.1	d__Bacteria;p__Firmicutes_B;c__Desulfitobacteriia;o__Desulfitobacteriales;f__Desulfitobacteriaceae;g__Desulfitobacterium;s__Desulfitobacterium hafniense	Desulfitobacterium hafniense PCP-1	PCP-1	49	16	9.95e-10
Desulfitobacterium hafniense TCP-A	peaklist1	GCF_000378805.1	d__Bacteria;p__Firmicutes_B;c__Desulfitobacteriia;o__Desulfitobacteriales;f__Desulfitobacteriaceae;g__Desulfitobacterium;s__Desulfitobacterium hafniense	156	GCF_000378805.1	d__Bacteria;p__Firmicutes_B;c__Desulfitobacteriia;o__Desulfitobacteriales;f__Desulfitobacteriaceae;g__Desulfitobacterium;s__Desulfitobacterium hafniense	Desulfitobacterium hafniense TCP-A	TCP-A	43	15	1.66e-11
Desulfitobacterium hafniense TCP-A	peaklist2	GCF_000378805.1	d__Bacteria;p__Firmicutes_B;c__Desulfitobacteriia;o__Desulfitobacteriales;f__Desulfitobacteriaceae;g__Desulfitobacterium;s__Desulfitobacterium hafniense	165	GCF_000378805.1	d__Bacteria;p__Firmicutes_B;c__Desulfitobacteriia;o__Desulfitobacteriales;f__Desulfitobacteriaceae;g__Desulfitobacterium;s__Desulfitobacterium hafniense	Desulfitobacterium hafniense TCP-A	TCP-A	39	16	3.88e-16
Desulfitobacterium hafniense TCP-A	peaklist3	GCF_000378805.1	d__Bacteria;p__Firmicutes_B;c__Desulfitobacteriia;o__Desulfitobacteriales;f__Desulfitobacteriaceae;g__Desulfitobacterium;s__Desulfitobacterium hafniense	149	GCF_000378805.1	d__Bacteria;p__Firmicutes_B;c__Desulfitobacteriia;o__Desulfitobacteriales;f__Desulfitobacteriaceae;g__Desulfitobacterium;s__Desulfitobacterium hafniense	Desulfitobacterium hafniense TCP-A	TCP-A	40	17	5.26e-12
Desulfitobacterium hafniense TCP-A	peaklist4	GCF_000378805.1	d__Bacteria;p__Firmicutes_B;c__Desulfitobacteriia;o__Desulfitobacteriales;f__Desulfitobacteriaceae;g__Desulfitobacterium;s__Desulfitobacterium hafniense	153	GCF_000378805.1	d__Bacteria;p__Firmicutes_B;c__Desulfitobacteriia;o__Desulfitobacteriales;f__Desulfitobacteriaceae;g__Desulfitobacterium;s__Desulfitobacterium hafniense	Desulfitobacterium hafniense TCP-A	TCP-A	42	13	1.13e-08
Desulfitobacterium hafniense DCB-2	peaklist1	GCF_000021925.1	d__Bacteria;p__Firmicutes_B;c__Desulfitobacteriia;o__Desulfitobacteriales;f__Desulfitobacteriaceae;g__Desulfitobacterium;s__Desulfitobacterium hafniense	97	GCF_000021925.1	d__Bacteria;p__Firmicutes_B;c__Desulfitobacteriia;o__Desulfitobacteriales;f__Desulfitobacteriaceae;g__Desulfitobacterium;s__Desulfitobacterium hafniense	Desulfitobacterium hafniense DCB-2	DCB-2	37	18	2.61e-23
Desulfitobacterium hafniense DCB-2	peaklist2	GCF_000021925.1	d__Bacteria;p__Firmicutes_B;c__Desulfitobacteriia;o__Desulfitobacteriales;f__Desulfitobacteriaceae;g__Desulfitobacterium;s__Desulfitobacterium hafniense	106	GCF_000021925.1	d__Bacteria;p__Firmicutes_B;c__Desulfitobacteriia;o__Desulfitobacteriales;f__Desulfitobacteriaceae;g__Desulfitobacterium;s__Desulfitobacterium hafniense	Desulfitobacterium hafniense DCB-2	DCB-2	38	16	1.48e-17
Desulfitobacterium hafniense DCB-2	peaklist3	GCF_000021925.1	d__Bacteria;p__Firmicutes_B;c__Desulfitobacteriia;o__Desulfitobacteriales;f__Desulfitobacteriaceae;g__Desulfitobacterium;s__Desulfitobacterium hafniense	108	GCF_000021925.1	d__Bacteria;p__Firmicutes_B;c__Desulfitobacteriia;o__Desulfitobacteriales;f__Desulfitobacteriaceae;g__Desulfitobacterium;s__Desulfitobacterium hafniense	Desulfitobacterium hafniense DCB-2	DCB-2	39	20	4.99e-27
Desulfitobacterium hafniense DCB-2	peaklist4	GCF_000021925.1	d__Bacteria;p__Firmicutes_B;c__Desulfitobacteriia;o__Desulfitobacteriales;f__Desulfitobacteriaceae;g__Desulfitobacterium;s__Desulfitobacterium hafniense	104	GCF_000021925.1	d__Bacteria;p__Firmicutes_B;c__Desulfitobacteriia;o__Desulfitobacteriales;f__Desulfitobacteriaceae;g__Desulfitobacterium;s__Desulfitobacterium hafniense	Desulfitobacterium hafniense DCB-2	DCB-2	40	20	9.6e-33
Desulfitobacterium sp. PCE-1	peaklist1	GCF_000384015.1	d__Bacteria;p__Firmicutes_B;c__Desulfitobacteriia;o__Desulfitobacteriales;f__Desulfitobacteriaceae;g__Desulfitobacterium;s__Desulfitobacterium dehalogenans	172	GCF_000384015.1	d__Bacteria;p__Firmicutes_B;c__Desulfitobacteriia;o__Desulfitobacteriales;f__Desulfitobacteriaceae;g__Desulfitobacterium;s__Desulfitobacterium dehalogenans	Desulfitobacterium sp. PCE1	PCE1	45	16	9.52e-17
Desulfitobacterium sp. PCE-1	peaklist2	GCF_000384015.1	d__Bacteria;p__Firmicutes_B;c__Desulfitobacteriia;o__Desulfitobacteriales;f__Desulfitobacteriaceae;g__Desulfitobacterium;s__Desulfitobacterium dehalogenans	190	GCF_000243155.2	d__Bacteria;p__Firmicutes_B;c__Desulfitobacteriia;o__Desulfitobacteriales;f__Desulfitobacteriaceae;g__Desulfitobacterium;s__Desulfitobacterium dehalogenans	Desulfitobacterium dehalogenans ATCC 51507	ATCC 51507	52	20	5.55e-26
Desulfitobacterium sp. PCE-1	peaklist3	GCF_000384015.1	d__Bacteria;p__Firmicutes_B;c__Desulfitobacteriia;o__Desulfitobacteriales;f__Desulfitobacteriaceae;g__Desulfitobacterium;s__Desulfitobacterium dehalogenans	177	GCF_000243155.2	d__Bacteria;p__Firmicutes_B;c__Desulfitobacteriia;o__Desulfitobacteriales;f__Desulfitobacteriaceae;g__Desulfitobacterium;s__Desulfitobacterium dehalogenans	Desulfitobacterium dehalogenans ATCC 51507	ATCC 51507	54	20	9.47e-22
Desulfitobacterium sp. PCE-1	peaklist4	GCF_000384015.1	d__Bacteria;p__Firmicutes_B;c__Desulfitobacteriia;o__Desulfitobacteriales;f__Desulfitobacteriaceae;g__Desulfitobacterium;s__Desulfitobacterium dehalogenans	188	GCF_000384015.1	d__Bacteria;p__Firmicutes_B;c__Desulfitobacteriia;o__Desulfitobacteriales;f__Desulfitobacteriaceae;g__Desulfitobacterium;s__Desulfitobacterium dehalogenans	Desulfitobacterium sp. PCE1	PCE1	41	17	9.07e-21
Desulfobulbus elongatus FP	peaklist1	GCF_000621145.1	d__Bacteria;p__Desulfobacterota;c__Desulfobulbia;o__Desulfobulbales;f__Desulfobulbaceae;g__Desulfobulbus;s__Desulfobulbus elongatus	214	GCF_000621145.1	d__Bacteria;p__Desulfobacterota;c__Desulfobulbia;o__Desulfobulbales;f__Desulfobulbaceae;g__Desulfobulbus;s__Desulfobulbus elongatus	Desulfobulbus elongatus DSM 2908	DSM 2908	41	11	7.64e-08
Desulfobulbus elongatus FP	peaklist2	GCF_000621145.1	d__Bacteria;p__Desulfobacterota;c__Desulfobulbia;o__Desulfobulbales;f__Desulfobulbaceae;g__Desulfobulbus;s__Desulfobulbus elongatus	231	GCF_000621145.1	d__Bacteria;p__Desulfobacterota;c__Desulfobulbia;o__Desulfobulbales;f__Desulfobulbaceae;g__Desulfobulbus;s__Desulfobulbus elongatus	Desulfobulbus elongatus DSM 2908	DSM 2908	43	14	9.21e-13
Desulfobulbus elongatus FP	peaklist3	GCF_000621145.1	d__Bacteria;p__Desulfobacterota;c__Desulfobulbia;o__Desulfobulbales;f__Desulfobulbaceae;g__Desulfobulbus;s__Desulfobulbus elongatus	213	GCF_000621145.1	d__Bacteria;p__Desulfobacterota;c__Desulfobulbia;o__Desulfobulbales;f__Desulfobulbaceae;g__Desulfobulbus;s__Desulfobulbus elongatus	Desulfobulbus elongatus DSM 2908	DSM 2908	44	10	1.09e-06
Desulfobulbus elongatus FP	peaklist4	GCF_000621145.1	d__Bacteria;p__Desulfobacterota;c__Desulfobulbia;o__Desulfobulbales;f__Desulfobulbaceae;g__Desulfobulbus;s__Desulfobulbus elongatus	240	GCF_000621145.1	d__Bacteria;p__Desulfobacterota;c__Desulfobulbia;o__Desulfobulbales;f__Desulfobulbaceae;g__Desulfobulbus;s__Desulfobulbus elongatus	Desulfobulbus elongatus DSM 2908	DSM 2908	41	11	1.19e-06
Desulfobulbus elongatus FP	peaklist5	GCF_000621145.1	d__Bacteria;p__Desulfobacterota;c__Desulfobulbia;o__Desulfobulbales;f__Desulfobulbaceae;g__Desulfobulbus;s__Desulfobulbus elongatus	203	GCF_000621145.1	d__Bacteria;p__Desulfobacterota;c__Desulfobulbia;o__Desulfobulbales;f__Desulfobulbaceae;g__Desulfobulbus;s__Desulfobulbus elongatus	Desulfobulbus elongatus DSM 2908	DSM 2908	42	12	5.24e-09
Desulfobulbus elongatus FP	peaklist6	GCF_000621145.1	d__Bacteria;p__Desulfobacterota;c__Desulfobulbia;o__Desulfobulbales;f__Desulfobulbaceae;g__Desulfobulbus;s__Desulfobulbus elongatus	194	GCF_000621145.1	d__Bacteria;p__Desulfobacterota;c__Desulfobulbia;o__Desulfobulbales;f__Desulfobulbaceae;g__Desulfobulbus;s__Desulfobulbus elongatus	Desulfobulbus elongatus DSM 2908	DSM 2908	38	10	3.13e-07
Desulfobulbus propionicus Lindhorst	peaklist1	GCA_000186885.1	d__Bacteria;p__Desulfobacterota;c__Desulfobulbia;o__Desulfobulbales;f__Desulfobulbaceae;g__Desulfobulbus;s__Desulfobulbus propionicus	187	GCA_000186885.1	d__Bacteria;p__Desulfobacterota;c__Desulfobulbia;o__Desulfobulbales;f__Desulfobulbaceae;g__Desulfobulbus;s__Desulfobulbus propionicus	Desulfobulbus propionicus DSM 2032	DSM 2032	25	9	4.78e-05
Desulfobulbus propionicus Lindhorst	peaklist2	GCA_000186885.1	d__Bacteria;p__Desulfobacterota;c__Desulfobulbia;o__Desulfobulbales;f__Desulfobulbaceae;g__Desulfobulbus;s__Desulfobulbus propionicus	187	GCA_000186885.1	d__Bacteria;p__Desulfobacterota;c__Desulfobulbia;o__Desulfobulbales;f__Desulfobulbaceae;g__Desulfobulbus;s__Desulfobulbus propionicus	Desulfobulbus propionicus DSM 2032	DSM 2032	36	10	1.07e-07
Desulfobulbus propionicus Lindhorst	peaklist3	GCA_000186885.1	d__Bacteria;p__Desulfobacterota;c__Desulfobulbia;o__Desulfobulbales;f__Desulfobulbaceae;g__Desulfobulbus;s__Desulfobulbus propionicus	177	GCA_000186885.1	d__Bacteria;p__Desulfobacterota;c__Desulfobulbia;o__Desulfobulbales;f__Desulfobulbaceae;g__Desulfobulbus;s__Desulfobulbus propionicus	Desulfobulbus propionicus DSM 2032	DSM 2032	33	10	9.21e-07
Desulfobulbus propionicus Lindhorst	peaklist4	GCA_000186885.1	d__Bacteria;p__Desulfobacterota;c__Desulfobulbia;o__Desulfobulbales;f__Desulfobulbaceae;g__Desulfobulbus;s__Desulfobulbus propionicus	179	GCA_000186885.1	d__Bacteria;p__Desulfobacterota;c__Desulfobulbia;o__Desulfobulbales;f__Desulfobulbaceae;g__Desulfobulbus;s__Desulfobulbus propionicus	Desulfobulbus propionicus DSM 2032	DSM 2032	29	8	0.000406
Desulforhabdus amnigena	peaklist1	GCC_DSM10338	"d__Bacteria; p__Desulfobacterota; c__Syntrophobacteria; o__Syntrophobacterales; f__Syntrophobacteraceae; g__Desulforhabdus"	208	GCC_DSM10338	"d__Bacteria; p__Desulfobacterota; c__Syntrophobacteria; o__Syntrophobacterales; f__Syntrophobacteraceae; g__Desulforhabdus"	Desulforhabdus amnigena	DSM10338	27	10	3.59e-07
Desulforhabdus amnigena	peaklist2	GCC_DSM10338	"d__Bacteria; p__Desulfobacterota; c__Syntrophobacteria; o__Syntrophobacterales; f__Syntrophobacteraceae; g__Desulforhabdus"	188	GCC_DSM10338	"d__Bacteria; p__Desulfobacterota; c__Syntrophobacteria; o__Syntrophobacterales; f__Syntrophobacteraceae; g__Desulforhabdus"	Desulforhabdus amnigena	DSM10338	28	11	3.85e-13
Desulforhabdus amnigena	peaklist3	GCC_DSM10338	"d__Bacteria; p__Desulfobacterota; c__Syntrophobacteria; o__Syntrophobacterales; f__Syntrophobacteraceae; g__Desulforhabdus"	167	GCC_DSM10338	"d__Bacteria; p__Desulfobacterota; c__Syntrophobacteria; o__Syntrophobacterales; f__Syntrophobacteraceae; g__Desulforhabdus"	Desulforhabdus amnigena	DSM10338	25	12	3.5e-09
Desulforhabdus amnigena	peaklist4	GCC_DSM10338	"d__Bacteria; p__Desulfobacterota; c__Syntrophobacteria; o__Syntrophobacterales; f__Syntrophobacteraceae; g__Desulforhabdus"	191	GCC_DSM10338	"d__Bacteria; p__Desulfobacterota; c__Syntrophobacteria; o__Syntrophobacterales; f__Syntrophobacteraceae; g__Desulforhabdus"	Desulforhabdus amnigena	DSM10338	31	12	8.96e-15
Desulforhabdus amnigena	peaklist5	GCC_DSM10338	"d__Bacteria; p__Desulfobacterota; c__Syntrophobacteria; o__Syntrophobacterales; f__Syntrophobacteraceae; g__Desulforhabdus"	182	GCC_DSM10338	"d__Bacteria; p__Desulfobacterota; c__Syntrophobacteria; o__Syntrophobacterales; f__Syntrophobacteraceae; g__Desulforhabdus"	Desulforhabdus amnigena	DSM10338	29	9	3.41e-10
Desulforhabdus amnigena	peaklist6	GCC_DSM10338	"d__Bacteria; p__Desulfobacterota; c__Syntrophobacteria; o__Syntrophobacterales; f__Syntrophobacteraceae; g__Desulforhabdus"	175	GCC_DSM10338	"d__Bacteria; p__Desulfobacterota; c__Syntrophobacteria; o__Syntrophobacterales; f__Syntrophobacteraceae; g__Desulforhabdus"	Desulforhabdus amnigena	DSM10338	34	12	5.46e-14
Desulforhabdus amnigena	peaklist7	GCC_DSM10338	"d__Bacteria; p__Desulfobacterota; c__Syntrophobacteria; o__Syntrophobacterales; f__Syntrophobacteraceae; g__Desulforhabdus"	186	GCC_DSM10338	"d__Bacteria; p__Desulfobacterota; c__Syntrophobacteria; o__Syntrophobacterales; f__Syntrophobacteraceae; g__Desulforhabdus"	Desulforhabdus amnigena	DSM10338	25	8	4.91e-07
Desulfotomaculum nigrificans Delft 74	peaklist1	GCF_000189755.2	d__Bacteria;p__Firmicutes_B;c__Desulfotomaculia;o__Desulfotomaculales;f__Desulfotomaculaceae;g__Desulfotomaculum;s__Desulfotomaculum nigrificans	335	GCF_000189755.2	d__Bacteria;p__Firmicutes_B;c__Desulfotomaculia;o__Desulfotomaculales;f__Desulfotomaculaceae;g__Desulfotomaculum;s__Desulfotomaculum nigrificans	Desulfotomaculum nigrificans DSM 574	DSM 574	48	14	2.6e-09
Desulfotomaculum nigrificans Delft 74	peaklist2	GCF_000189755.2	d__Bacteria;p__Firmicutes_B;c__Desulfotomaculia;o__Desulfotomaculales;f__Desulfotomaculaceae;g__Desulfotomaculum;s__Desulfotomaculum nigrificans	325	GCF_000189755.2	d__Bacteria;p__Firmicutes_B;c__Desulfotomaculia;o__Desulfotomaculales;f__Desulfotomaculaceae;g__Desulfotomaculum;s__Desulfotomaculum nigrificans	Desulfotomaculum nigrificans DSM 574	DSM 574	37	10	0.000254
Desulfotomaculum nigrificans Delft 74	peaklist3	GCF_000189755.2	d__Bacteria;p__Firmicutes_B;c__Desulfotomaculia;o__Desulfotomaculales;f__Desulfotomaculaceae;g__Desulfotomaculum;s__Desulfotomaculum nigrificans	296	GCF_000189755.2	d__Bacteria;p__Firmicutes_B;c__Desulfotomaculia;o__Desulfotomaculales;f__Desulfotomaculaceae;g__Desulfotomaculum;s__Desulfotomaculum nigrificans	Desulfotomaculum nigrificans DSM 574	DSM 574	47	16	1.18e-09
Desulfotomaculum nigrificans Delft 74	peaklist4	GCF_000189755.2	d__Bacteria;p__Firmicutes_B;c__Desulfotomaculia;o__Desulfotomaculales;f__Desulfotomaculaceae;g__Desulfotomaculum;s__Desulfotomaculum nigrificans	329	GCF_000189755.2	d__Bacteria;p__Firmicutes_B;c__Desulfotomaculia;o__Desulfotomaculales;f__Desulfotomaculaceae;g__Desulfotomaculum;s__Desulfotomaculum nigrificans	Desulfotomaculum nigrificans DSM 574	DSM 574	48	16	3.7e-08
Desulfotomaculum nigrificans Delft 74	peaklist5	GCF_000189755.2	d__Bacteria;p__Firmicutes_B;c__Desulfotomaculia;o__Desulfotomaculales;f__Desulfotomaculaceae;g__Desulfotomaculum;s__Desulfotomaculum nigrificans	368	GCF_000189755.2	d__Bacteria;p__Firmicutes_B;c__Desulfotomaculia;o__Desulfotomaculales;f__Desulfotomaculaceae;g__Desulfotomaculum;s__Desulfotomaculum nigrificans	Desulfotomaculum nigrificans DSM 574	DSM 574	42	13	9.37e-08
Desulfotomaculum thermocisternum ST90	peaklist1	GCF_000686645.1	d__Bacteria;p__Firmicutes_B;c__Desulfotomaculia;o__Desulfotomaculales;f__Desulfovirgulaceae;g__Desulfofundulus;s__Desulfofundulus australicus	184	GCF_000686645.1	d__Bacteria;p__Firmicutes_B;c__Desulfotomaculia;o__Desulfotomaculales;f__Desulfovirgulaceae;g__Desulfofundulus;s__Desulfofundulus australicus	Desulfofundulus thermocisternus DSM 10259	DSM 10259	39	14	3.17e-13
Desulfotomaculum thermocisternum ST90	peaklist2	GCF_000686645.1	d__Bacteria;p__Firmicutes_B;c__Desulfotomaculia;o__Desulfotomaculales;f__Desulfovirgulaceae;g__Desulfofundulus;s__Desulfofundulus australicus	188	GCF_000686645.1	d__Bacteria;p__Firmicutes_B;c__Desulfotomaculia;o__Desulfotomaculales;f__Desulfovirgulaceae;g__Desulfofundulus;s__Desulfofundulus australicus	Desulfofundulus thermocisternus DSM 10259	DSM 10259	44	12	2.54e-17
Desulfotomaculum thermocisternum ST90	peaklist3	GCF_000686645.1	d__Bacteria;p__Firmicutes_B;c__Desulfotomaculia;o__Desulfotomaculales;f__Desulfovirgulaceae;g__Desulfofundulus;s__Desulfofundulus australicus	199	GCF_000686645.1	d__Bacteria;p__Firmicutes_B;c__Desulfotomaculia;o__Desulfotomaculales;f__Desulfovirgulaceae;g__Desulfofundulus;s__Desulfofundulus australicus	Desulfofundulus thermocisternus DSM 10259	DSM 10259	38	12	2.8e-13
Desulfotomaculum thermocisternum ST90	peaklist4	GCF_000686645.1	d__Bacteria;p__Firmicutes_B;c__Desulfotomaculia;o__Desulfotomaculales;f__Desulfovirgulaceae;g__Desulfofundulus;s__Desulfofundulus australicus	152	GCF_000686645.1	d__Bacteria;p__Firmicutes_B;c__Desulfotomaculia;o__Desulfotomaculales;f__Desulfovirgulaceae;g__Desulfofundulus;s__Desulfofundulus australicus	Desulfofundulus thermocisternus DSM 10259	DSM 10259	43	14	3.15e-18
Desulfovibrio desulfuricans subsp. desulfuricans Essex 6	peaklist1	GCF_000420465.1	d__Bacteria;p__Desulfobacterota;c__Desulfovibrionia;o__Desulfovibrionales;f__Desulfovibrionaceae;g__Desulfovibrio;s__Desulfovibrio desulfuricans	327	GCF_000420465.1	d__Bacteria;p__Desulfobacterota;c__Desulfovibrionia;o__Desulfovibrionales;f__Desulfovibrionaceae;g__Desulfovibrio;s__Desulfovibrio desulfuricans	Desulfovibrio desulfuricans DSM 642	DSM 642	39	12	5.05e-06
Desulfovibrio desulfuricans subsp. desulfuricans Essex 6	peaklist2	GCF_000420465.1	d__Bacteria;p__Desulfobacterota;c__Desulfovibrionia;o__Desulfovibrionales;f__Desulfovibrionaceae;g__Desulfovibrio;s__Desulfovibrio desulfuricans	348	GCF_002161565.1	d__Bacteria;p__Bacteroidota;c__Bacteroidia;o__Bacteroidales;f__Bacteroidaceae;g__Phocaeicola;s__Phocaeicola sp002161565	Bacteroides sp. An51A	An51A	49	8	0.000372
Desulfovibrio desulfuricans subsp. desulfuricans Essex 6	peaklist3	GCF_000420465.1	d__Bacteria;p__Desulfobacterota;c__Desulfovibrionia;o__Desulfovibrionales;f__Desulfovibrionaceae;g__Desulfovibrio;s__Desulfovibrio desulfuricans	266	GCF_000420465.1	d__Bacteria;p__Desulfobacterota;c__Desulfovibrionia;o__Desulfovibrionales;f__Desulfovibrionaceae;g__Desulfovibrio;s__Desulfovibrio desulfuricans	Desulfovibrio desulfuricans DSM 642	DSM 642	40	12	5.99e-06
Desulfovibrio desulfuricans subsp. desulfuricans Essex 6	peaklist4	GCF_000420465.1	d__Bacteria;p__Desulfobacterota;c__Desulfovibrionia;o__Desulfovibrionales;f__Desulfovibrionaceae;g__Desulfovibrio;s__Desulfovibrio desulfuricans	238	GCA_001567085.1	d__Bacteria;p__Chloroflexota;c__Anaerolineae;o__SBR1031;f__A4b;g__OLB15;s__OLB15 sp001567085	Chloroflexi bacterium OLB15	OLB15	26	5	0.0113
Desulfovibrio vulgaris subsp. vulgaris Hildenborough	peaklist1	GCF_000195755.1	d__Bacteria;p__Desulfobacterota;c__Desulfovibrionia;o__Desulfovibrionales;f__Desulfovibrionaceae;g__Nitratidesulfovibrio;s__Nitratidesulfovibrio vulgaris	174	GCF_000195755.1	d__Bacteria;p__Desulfobacterota;c__Desulfovibrionia;o__Desulfovibrionales;f__Desulfovibrionaceae;g__Nitratidesulfovibrio;s__Nitratidesulfovibrio vulgaris	Desulfovibrio vulgaris str. Hildenborough	Hildenborough	46	18	2.51e-16
Desulfovibrio vulgaris subsp. vulgaris Hildenborough	peaklist2	GCF_000195755.1	d__Bacteria;p__Desulfobacterota;c__Desulfovibrionia;o__Desulfovibrionales;f__Desulfovibrionaceae;g__Nitratidesulfovibrio;s__Nitratidesulfovibrio vulgaris	172	GCF_000195755.1	d__Bacteria;p__Desulfobacterota;c__Desulfovibrionia;o__Desulfovibrionales;f__Desulfovibrionaceae;g__Nitratidesulfovibrio;s__Nitratidesulfovibrio vulgaris	Desulfovibrio vulgaris str. Hildenborough	Hildenborough	46	18	1.38e-22
Desulfovibrio vulgaris subsp. vulgaris Hildenborough	peaklist3	GCF_000195755.1	d__Bacteria;p__Desulfobacterota;c__Desulfovibrionia;o__Desulfovibrionales;f__Desulfovibrionaceae;g__Nitratidesulfovibrio;s__Nitratidesulfovibrio vulgaris	164	GCF_000195755.1	d__Bacteria;p__Desulfobacterota;c__Desulfovibrionia;o__Desulfovibrionales;f__Desulfovibrionaceae;g__Nitratidesulfovibrio;s__Nitratidesulfovibrio vulgaris	Desulfovibrio vulgaris str. Hildenborough	Hildenborough	45	18	3.34e-17
Desulfovibrio vulgaris subsp. vulgaris Hildenborough	peaklist4	GCF_000195755.1	d__Bacteria;p__Desulfobacterota;c__Desulfovibrionia;o__Desulfovibrionales;f__Desulfovibrionaceae;g__Nitratidesulfovibrio;s__Nitratidesulfovibrio vulgaris	175	GCF_000195755.1	d__Bacteria;p__Desulfobacterota;c__Desulfovibrionia;o__Desulfovibrionales;f__Desulfovibrionaceae;g__Nitratidesulfovibrio;s__Nitratidesulfovibrio vulgaris	Desulfovibrio vulgaris str. Hildenborough	Hildenborough	51	19	7.41e-20
Escherichia coli K12	peaklist1	GCA_000005845.2	d__Bacteria; p__Proteobacteria; c__Gammaproteobacteria; o__Enterobacterales; f__Enterobacteriaceae; g__Escherichia; s__Escherichia coli	77	GCA_003507015.1	d__Bacteria;p__Proteobacteria;c__Gammaproteobacteria;o__Enterobacterales;f__Enterobacteriaceae;g__Escherichia;s__Escherichia flexneri	Shigella sp.	UBA10484	30	15	6.35e-25
Escherichia coli K12	peaklist2	GCA_000005845.2	d__Bacteria; p__Proteobacteria; c__Gammaproteobacteria; o__Enterobacterales; f__Enterobacteriaceae; g__Escherichia; s__Escherichia coli	111	GCF_000713525.1	d__Bacteria;p__Proteobacteria;c__Gammaproteobacteria;o__Enterobacterales;f__Enterobacteriaceae;g__Escherichia;s__Escherichia flexneri	Escherichia coli 7-233-03_S4_C1	7-233-03_S4_C1	44	17	2.72e-17
Escherichia coli K12	peaklist3	GCA_000005845.2	d__Bacteria; p__Proteobacteria; c__Gammaproteobacteria; o__Enterobacterales; f__Enterobacteriaceae; g__Escherichia; s__Escherichia coli	100	GCF_000833145.1	d__Bacteria;p__Proteobacteria;c__Gammaproteobacteria;o__Enterobacterales;f__Enterobacteriaceae;g__Escherichia;s__Escherichia flexneri	Escherichia coli	BL21 (TaKaRa)	47	16	7.93e-18
Escherichia coli K12	peaklist4	GCA_000005845.2	d__Bacteria; p__Proteobacteria; c__Gammaproteobacteria; o__Enterobacterales; f__Enterobacteriaceae; g__Escherichia; s__Escherichia coli	124	GCF_002934025.1	d__Bacteria;p__Proteobacteria;c__Gammaproteobacteria;o__Enterobacterales;f__Enterobacteriaceae;g__Escherichia;s__Escherichia flexneri	Escherichia coli	DTU-1	45	23	4.8e-27
Escherichia coli K12	peaklist5	GCA_000005845.2	d__Bacteria; p__Proteobacteria; c__Gammaproteobacteria; o__Enterobacterales; f__Enterobacteriaceae; g__Escherichia; s__Escherichia coli	111	GCF_002934025.1	d__Bacteria;p__Proteobacteria;c__Gammaproteobacteria;o__Enterobacterales;f__Enterobacteriaceae;g__Escherichia;s__Escherichia flexneri	Escherichia coli	DTU-1	47	24	2.91e-28
Escherichia coli K12	peaklist6	GCA_000005845.2	d__Bacteria; p__Proteobacteria; c__Gammaproteobacteria; o__Enterobacterales; f__Enterobacteriaceae; g__Escherichia; s__Escherichia coli	113	GCF_002934025.1	d__Bacteria;p__Proteobacteria;c__Gammaproteobacteria;o__Enterobacterales;f__Enterobacteriaceae;g__Escherichia;s__Escherichia flexneri	Escherichia coli	DTU-1	47	24	2.83e-41
Escherichia coli K12	peaklist7	GCA_000005845.2	d__Bacteria; p__Proteobacteria; c__Gammaproteobacteria; o__Enterobacterales; f__Enterobacteriaceae; g__Escherichia; s__Escherichia coli	142	GCF_002934025.1	d__Bacteria;p__Proteobacteria;c__Gammaproteobacteria;o__Enterobacterales;f__Enterobacteriaceae;g__Escherichia;s__Escherichia flexneri	Escherichia coli	DTU-1	44	22	4.13e-17
Escherichia coli K12	peaklist8	GCA_000005845.2	d__Bacteria; p__Proteobacteria; c__Gammaproteobacteria; o__Enterobacterales; f__Enterobacteriaceae; g__Escherichia; s__Escherichia coli	72	GCF_000833145.1	d__Bacteria;p__Proteobacteria;c__Gammaproteobacteria;o__Enterobacterales;f__Enterobacteriaceae;g__Escherichia;s__Escherichia flexneri	Escherichia coli	BL21 (TaKaRa)	37	15	1.84e-13
Gemmatimonas aurantiaca T-27	peaklist1	GCF_000010305.1	d__Bacteria;p__Gemmatimonadota;c__Gemmatimonadetes;o__Gemmatimonadales;f__Gemmatimonadaceae;g__Gemmatimonas;s__Gemmatimonas aurantiaca	188	GCF_000010305.1	d__Bacteria;p__Gemmatimonadota;c__Gemmatimonadetes;o__Gemmatimonadales;f__Gemmatimonadaceae;g__Gemmatimonas;s__Gemmatimonas aurantiaca	Gemmatimonas aurantiaca T-27	T-27	36	17	9.34e-23
Gemmatimonas aurantiaca T-27	peaklist2	GCF_000010305.1	d__Bacteria;p__Gemmatimonadota;c__Gemmatimonadetes;o__Gemmatimonadales;f__Gemmatimonadaceae;g__Gemmatimonas;s__Gemmatimonas aurantiaca	183	GCF_000010305.1	d__Bacteria;p__Gemmatimonadota;c__Gemmatimonadetes;o__Gemmatimonadales;f__Gemmatimonadaceae;g__Gemmatimonas;s__Gemmatimonas aurantiaca	Gemmatimonas aurantiaca T-27	T-27	37	18	7.08e-18
Gemmatimonas aurantiaca T-27	peaklist3	GCF_000010305.1	d__Bacteria;p__Gemmatimonadota;c__Gemmatimonadetes;o__Gemmatimonadales;f__Gemmatimonadaceae;g__Gemmatimonas;s__Gemmatimonas aurantiaca	173	GCF_000010305.1	d__Bacteria;p__Gemmatimonadota;c__Gemmatimonadetes;o__Gemmatimonadales;f__Gemmatimonadaceae;g__Gemmatimonas;s__Gemmatimonas aurantiaca	Gemmatimonas aurantiaca T-27	T-27	34	15	5.98e-19
Gemmatimonas aurantiaca T-27	peaklist4	GCF_000010305.1	d__Bacteria;p__Gemmatimonadota;c__Gemmatimonadetes;o__Gemmatimonadales;f__Gemmatimonadaceae;g__Gemmatimonas;s__Gemmatimonas aurantiaca	164	GCF_000010305.1	d__Bacteria;p__Gemmatimonadota;c__Gemmatimonadetes;o__Gemmatimonadales;f__Gemmatimonadaceae;g__Gemmatimonas;s__Gemmatimonas aurantiaca	Gemmatimonas aurantiaca T-27	T-27	34	16	4.57e-20
Gemmobacter nectariphilus	peaklist1	GCF_000429765.1	d__Bacteria;p__Proteobacteria;c__Alphaproteobacteria;o__Rhodobacterales;f__Rhodobacteraceae;g__Wagnerdoeblera;s__Wagnerdoeblera nectariphila	196	GCF_000429765.1	d__Bacteria;p__Proteobacteria;c__Alphaproteobacteria;o__Rhodobacterales;f__Rhodobacteraceae;g__Wagnerdoeblera;s__Wagnerdoeblera nectariphila	Gemmobacter nectariphilus DSM 15620	DSM 15620	56	14	9.95e-08
Gemmobacter nectariphilus	peaklist2	GCF_000429765.1	d__Bacteria;p__Proteobacteria;c__Alphaproteobacteria;o__Rhodobacterales;f__Rhodobacteraceae;g__Wagnerdoeblera;s__Wagnerdoeblera nectariphila	192	GCF_000429765.1	d__Bacteria;p__Proteobacteria;c__Alphaproteobacteria;o__Rhodobacterales;f__Rhodobacteraceae;g__Wagnerdoeblera;s__Wagnerdoeblera nectariphila	Gemmobacter nectariphilus DSM 15620	DSM 15620	52	11	2.76e-06
Gemmobacter nectariphilus	peaklist3	GCF_000429765.1	d__Bacteria;p__Proteobacteria;c__Alphaproteobacteria;o__Rhodobacterales;f__Rhodobacteraceae;g__Wagnerdoeblera;s__Wagnerdoeblera nectariphila	203	GCF_000429765.1	d__Bacteria;p__Proteobacteria;c__Alphaproteobacteria;o__Rhodobacterales;f__Rhodobacteraceae;g__Wagnerdoeblera;s__Wagnerdoeblera nectariphila	Gemmobacter nectariphilus DSM 15620	DSM 15620	56	12	1.67e-06
Gemmobacter nectariphilus	peaklist4	GCF_000429765.1	d__Bacteria;p__Proteobacteria;c__Alphaproteobacteria;o__Rhodobacterales;f__Rhodobacteraceae;g__Wagnerdoeblera;s__Wagnerdoeblera nectariphila	193	GCF_000429765.1	d__Bacteria;p__Proteobacteria;c__Alphaproteobacteria;o__Rhodobacterales;f__Rhodobacteraceae;g__Wagnerdoeblera;s__Wagnerdoeblera nectariphila	Gemmobacter nectariphilus DSM 15620	DSM 15620	45	11	0.000179
Geobacter hydrogenophilus H-2	peaklist1	GCC_DSM13691	*d__Bacteria; p__Desulfobacterota; c__Desulfuromonadia; o__Geobacterales; f__Geobacteraceae*	207	GCC_DSM13691	*d__Bacteria; p__Desulfobacterota; c__Desulfuromonadia; o__Geobacterales; f__Geobacteraceae*	Geobacter hydrogenophilus H-2	H-2	39	14	3.24e-10
Geobacter hydrogenophilus H-2	peaklist2	GCC_DSM13691	*d__Bacteria; p__Desulfobacterota; c__Desulfuromonadia; o__Geobacterales; f__Geobacteraceae*	233	GCC_DSM13691	*d__Bacteria; p__Desulfobacterota; c__Desulfuromonadia; o__Geobacterales; f__Geobacteraceae*	Geobacter hydrogenophilus H-2	H-2	41	14	7.08e-09
Geobacter hydrogenophilus H-2	peaklist3	GCC_DSM13691	*d__Bacteria; p__Desulfobacterota; c__Desulfuromonadia; o__Geobacterales; f__Geobacteraceae*	217	GCC_DSM13691	*d__Bacteria; p__Desulfobacterota; c__Desulfuromonadia; o__Geobacterales; f__Geobacteraceae*	Geobacter hydrogenophilus H-2	H-2	36	15	1.35e-09
Geobacter hydrogenophilus H-2	peaklist4	GCC_DSM13691	*d__Bacteria; p__Desulfobacterota; c__Desulfuromonadia; o__Geobacterales; f__Geobacteraceae*	225	GCC_DSM13691	*d__Bacteria; p__Desulfobacterota; c__Desulfuromonadia; o__Geobacterales; f__Geobacteraceae*	Geobacter hydrogenophilus H-2	H-2	40	15	7.29e-10
Geobacter sulfurreducens PCA	peaklist1	GCF_000007985.2	d__Bacteria;p__Desulfobacterota;c__Desulfuromonadia;o__Geobacterales;f__Geobacteraceae;g__Geobacter;s__Geobacter sulfurreducens	357	GCF_000210155.1	d__Bacteria;p__Desulfobacterota;c__Desulfuromonadia;o__Geobacterales;f__Geobacteraceae;g__Geobacter;s__Geobacter sulfurreducens	Geobacter sulfurreducens KN400	KN400	46	15	7.22e-05
Geobacter sulfurreducens PCA	peaklist2	GCF_000007985.2	d__Bacteria;p__Desulfobacterota;c__Desulfuromonadia;o__Geobacterales;f__Geobacteraceae;g__Geobacter;s__Geobacter sulfurreducens	388	GCF_000210155.1	d__Bacteria;p__Desulfobacterota;c__Desulfuromonadia;o__Geobacterales;f__Geobacteraceae;g__Geobacter;s__Geobacter sulfurreducens	Geobacter sulfurreducens KN400	KN400	44	14	1e-05
Geobacter sulfurreducens PCA	peaklist3	GCF_000007985.2	d__Bacteria;p__Desulfobacterota;c__Desulfuromonadia;o__Geobacterales;f__Geobacteraceae;g__Geobacter;s__Geobacter sulfurreducens	351	GCF_003574175.1	d__Bacteria;p__Desulfobacterota;c__Desulfuromonadia;o__Geobacterales;f__Geobacteraceae;g__Geobacter;s__Geobacter sulfurreducens	Geobacter sulfurreducens	YM18	43	14	6.47e-05
Geobacter sulfurreducens PCA	peaklist4	GCF_000007985.2	d__Bacteria;p__Desulfobacterota;c__Desulfuromonadia;o__Geobacterales;f__Geobacteraceae;g__Geobacter;s__Geobacter sulfurreducens	385	GCF_000007985.2	d__Bacteria;p__Desulfobacterota;c__Desulfuromonadia;o__Geobacterales;f__Geobacteraceae;g__Geobacter;s__Geobacter sulfurreducens	Geobacter sulfurreducens PCA	PCA	56	17	1.55e-08
Geobacter sulfurreducens PCA	peaklist5	GCF_000007985.2	d__Bacteria;p__Desulfobacterota;c__Desulfuromonadia;o__Geobacterales;f__Geobacteraceae;g__Geobacter;s__Geobacter sulfurreducens	354	GCF_000007985.2	d__Bacteria;p__Desulfobacterota;c__Desulfuromonadia;o__Geobacterales;f__Geobacteraceae;g__Geobacter;s__Geobacter sulfurreducens	Geobacter sulfurreducens PCA	PCA	36	16	9.99e-09
Geobacter sulfurreducens PCA	peaklist6	GCF_000007985.2	d__Bacteria;p__Desulfobacterota;c__Desulfuromonadia;o__Geobacterales;f__Geobacteraceae;g__Geobacter;s__Geobacter sulfurreducens	363	GCF_000210155.1	d__Bacteria;p__Desulfobacterota;c__Desulfuromonadia;o__Geobacterales;f__Geobacteraceae;g__Geobacter;s__Geobacter sulfurreducens	Geobacter sulfurreducens KN400	KN400	40	15	7.59e-06
Gluconacetobacter liquefaciens NBRC12388	peaklist1	GCF_003350405.1	d__Bacteria;p__Proteobacteria;c__Alphaproteobacteria;o__Acetobacterales;f__Acetobacteraceae;g__Gluconacetobacter;s__Gluconacetobacter liquefaciens	481	GCF_003350405.1	d__Bacteria;p__Proteobacteria;c__Alphaproteobacteria;o__Acetobacterales;f__Acetobacteraceae;g__Gluconacetobacter;s__Gluconacetobacter liquefaciens	Gluconacetobacter liquefaciens	DSM 5603	73	20	1.84e-09
Gluconacetobacter liquefaciens NBRC12388	peaklist2	GCF_003350405.1	d__Bacteria;p__Proteobacteria;c__Alphaproteobacteria;o__Acetobacterales;f__Acetobacteraceae;g__Gluconacetobacter;s__Gluconacetobacter liquefaciens	501	GCF_003350405.1	d__Bacteria;p__Proteobacteria;c__Alphaproteobacteria;o__Acetobacterales;f__Acetobacteraceae;g__Gluconacetobacter;s__Gluconacetobacter liquefaciens	Gluconacetobacter liquefaciens	DSM 5603	99	23	2.17e-08
Gluconacetobacter liquefaciens NBRC12388	peaklist3	GCF_003350405.1	d__Bacteria;p__Proteobacteria;c__Alphaproteobacteria;o__Acetobacterales;f__Acetobacteraceae;g__Gluconacetobacter;s__Gluconacetobacter liquefaciens	447	GCF_006539085.1	d__Bacteria;p__Proteobacteria;c__Alphaproteobacteria;o__Acetobacterales;f__Acetobacteraceae;g__Gluconacetobacter;s__Gluconacetobacter liquefaciens	Gluconacetobacter liquefaciens	NBRC 12388	68	20	1.31e-08
Gluconacetobacter liquefaciens NBRC12388	peaklist4	GCF_003350405.1	d__Bacteria;p__Proteobacteria;c__Alphaproteobacteria;o__Acetobacterales;f__Acetobacteraceae;g__Gluconacetobacter;s__Gluconacetobacter liquefaciens	431	GCF_006539085.1	d__Bacteria;p__Proteobacteria;c__Alphaproteobacteria;o__Acetobacterales;f__Acetobacteraceae;g__Gluconacetobacter;s__Gluconacetobacter liquefaciens	Gluconacetobacter liquefaciens	NBRC 12388	58	19	7.31e-08
Komagataeibacter xylinus	peaklist1	GCF_001571345.1	d__Bacteria;p__Proteobacteria;c__Alphaproteobacteria;o__Acetobacterales;f__Acetobacteraceae;g__Komagataeibacter;s__Komagataeibacter xylinus	154	GCF_004006375.1	d__Bacteria;p__Proteobacteria;c__Alphaproteobacteria;o__Acetobacterales;f__Acetobacteraceae;g__Komagataeibacter;s__Komagataeibacter xylinus	Komagataeibacter xylinus	DSM 2325	41	18	3.28e-22
Komagataeibacter xylinus	peaklist2	GCF_001571345.1	d__Bacteria;p__Proteobacteria;c__Alphaproteobacteria;o__Acetobacterales;f__Acetobacteraceae;g__Komagataeibacter;s__Komagataeibacter xylinus	162	GCF_004006375.1	d__Bacteria;p__Proteobacteria;c__Alphaproteobacteria;o__Acetobacterales;f__Acetobacteraceae;g__Komagataeibacter;s__Komagataeibacter xylinus	Komagataeibacter xylinus	DSM 2325	43	20	1.87e-25
Komagataeibacter xylinus	peaklist3	GCF_001571345.1	d__Bacteria;p__Proteobacteria;c__Alphaproteobacteria;o__Acetobacterales;f__Acetobacteraceae;g__Komagataeibacter;s__Komagataeibacter xylinus	169	GCF_001571345.1	d__Bacteria;p__Proteobacteria;c__Alphaproteobacteria;o__Acetobacterales;f__Acetobacteraceae;g__Komagataeibacter;s__Komagataeibacter xylinus	Komagataeibacter xylinus	NBRC 15237	50	22	1.95e-22
Komagataeibacter xylinus	peaklist4	GCF_001571345.1	d__Bacteria;p__Proteobacteria;c__Alphaproteobacteria;o__Acetobacterales;f__Acetobacteraceae;g__Komagataeibacter;s__Komagataeibacter xylinus	157	GCF_004006375.1	d__Bacteria;p__Proteobacteria;c__Alphaproteobacteria;o__Acetobacterales;f__Acetobacteraceae;g__Komagataeibacter;s__Komagataeibacter xylinus	Komagataeibacter xylinus	DSM 2325	40	17	5.17e-12
Lactobacilus reuteri NBRC 15892	peaklist1	GCF_000016825.1	d__Bacteria; p__Firmicutes; c__Bacilli; o__Lactobacillales; f__Lactobacillaceae; g__Limosilactobacillus; s__Limosilactobacillus reuteri	127	GCF_004349685.1	d__Bacteria;p__Firmicutes;c__Bacilli;o__Lactobacillales;f__Lactobacillaceae;g__Limosilactobacillus;s__Limosilactobacillus reuteri	Lactobacillus reuteri	C88	25	13	1.02e-31
Lactobacilus reuteri NBRC 15892	peaklist2	GCF_000016825.1	d__Bacteria; p__Firmicutes; c__Bacilli; o__Lactobacillales; f__Lactobacillaceae; g__Limosilactobacillus; s__Limosilactobacillus reuteri	112	GCA_001756765.1	d__Bacteria;p__Firmicutes;c__Bacilli;o__Lactobacillales;f__Lactobacillaceae;g__Limosilactobacillus;s__Limosilactobacillus reuteri	Lactobacillus reuteri	HI24	24	9	1.45e-14
Lactobacilus reuteri NBRC 15892	peaklist3	GCF_000016825.1	d__Bacteria; p__Firmicutes; c__Bacilli; o__Lactobacillales; f__Lactobacillaceae; g__Limosilactobacillus; s__Limosilactobacillus reuteri	96	GCF_003175115.1	d__Bacteria;p__Firmicutes;c__Bacilli;o__Lactobacillales;f__Lactobacillaceae;g__Limosilactobacillus;s__Limosilactobacillus reuteri	Lactobacillus reuteri	LR6	18	8	3.19e-16
Lactobacilus reuteri NBRC 15892	peaklist4	GCF_000016825.1	d__Bacteria; p__Firmicutes; c__Bacilli; o__Lactobacillales; f__Lactobacillaceae; g__Limosilactobacillus; s__Limosilactobacillus reuteri	100	GCF_002112225.1	d__Bacteria;p__Firmicutes;c__Bacilli;o__Lactobacillales;f__Lactobacillaceae;g__Limosilactobacillus;s__Limosilactobacillus reuteri	Lactobacillus reuteri	JCM 1081	21	7	1.06e-12
Lactococcus lactis subsp. cremoris NBRC 100676	peaklist1	GCF_001622215.1	d__Bacteria;p__Firmicutes;c__Bacilli;o__Lactobacillales;f__Streptococcaceae;g__Lactococcus;s__Lactococcus lactis_E	156	GCF_001622385.1	d__Bacteria;p__Firmicutes;c__Bacilli;o__Lactobacillales;f__Streptococcaceae;g__Lactococcus;s__Lactococcus lactis_E	Lactococcus lactis subsp. cremoris	NCDO763	44	25	1.64e-60
Lactococcus lactis subsp. cremoris NBRC 100676	peaklist2	GCF_001622215.1	d__Bacteria;p__Firmicutes;c__Bacilli;o__Lactobacillales;f__Streptococcaceae;g__Lactococcus;s__Lactococcus lactis_E	154	GCF_001645365.1	d__Bacteria;p__Firmicutes;c__Bacilli;o__Lactobacillales;f__Streptococcaceae;g__Lactococcus;s__Lactococcus lactis_E	Lactococcus lactis	WG2	41	21	2.14e-26
Lactococcus lactis subsp. cremoris NBRC 100676	peaklist3	GCF_001622215.1	d__Bacteria;p__Firmicutes;c__Bacilli;o__Lactobacillales;f__Streptococcaceae;g__Lactococcus;s__Lactococcus lactis_E	147	GCF_003966935.1	d__Bacteria;p__Firmicutes;c__Bacilli;o__Lactobacillales;f__Streptococcaceae;g__Lactococcus;s__Lactococcus lactis_E	Lactococcus lactis subsp. cremoris	C4	38	20	1.09e-29
Lactococcus lactis subsp. cremoris NBRC 100676	peaklist4	GCF_001622215.1	d__Bacteria;p__Firmicutes;c__Bacilli;o__Lactobacillales;f__Streptococcaceae;g__Lactococcus;s__Lactococcus lactis_E	149	GCF_001622385.1	d__Bacteria;p__Firmicutes;c__Bacilli;o__Lactobacillales;f__Streptococcaceae;g__Lactococcus;s__Lactococcus lactis_E	Lactococcus lactis subsp. cremoris	NCDO763	41	22	5.82e-43
Lactococcus lactis subsp. cremoris NBRC 100676	peaklist5	GCF_001622215.1	d__Bacteria;p__Firmicutes;c__Bacilli;o__Lactobacillales;f__Streptococcaceae;g__Lactococcus;s__Lactococcus lactis_E	151	GCF_003966935.1	d__Bacteria;p__Firmicutes;c__Bacilli;o__Lactobacillales;f__Streptococcaceae;g__Lactococcus;s__Lactococcus lactis_E	Lactococcus lactis subsp. cremoris	C4	39	20	2.07e-45
Lactococcus lactis subsp. cremoris NBRC 100676	peaklist6	GCF_001622215.1	d__Bacteria;p__Firmicutes;c__Bacilli;o__Lactobacillales;f__Streptococcaceae;g__Lactococcus;s__Lactococcus lactis_E	145	GCF_001622385.1	d__Bacteria;p__Firmicutes;c__Bacilli;o__Lactobacillales;f__Streptococcaceae;g__Lactococcus;s__Lactococcus lactis_E	Lactococcus lactis subsp. cremoris	NCDO763	37	21	1.23e-35
Lactococcus lactis subsp. lactis NBRC 100933	peaklist1	GCF_004354485.1	d__Bacteria;p__Firmicutes;c__Bacilli;o__Lactobacillales;f__Streptococcaceae;g__Lactococcus;s__Lactococcus lactis	144	GCF_001456505.1	d__Bacteria;p__Firmicutes;c__Bacilli;o__Lactobacillales;f__Streptococcaceae;g__Lactococcus;s__Lactococcus lactis	Lactococcus lactis subsp. lactis	KF24	36	18	6.09e-25
Lactococcus lactis subsp. lactis NBRC 100933	peaklist2	GCF_004354485.1	d__Bacteria;p__Firmicutes;c__Bacilli;o__Lactobacillales;f__Streptococcaceae;g__Lactococcus;s__Lactococcus lactis	149	GCF_003627395.1	d__Bacteria;p__Firmicutes;c__Bacilli;o__Lactobacillales;f__Streptococcaceae;g__Lactococcus;s__Lactococcus lactis	Lactococcus lactis subsp. lactis bv. diacetylactis	S50	38	15	1.3e-20
Lactococcus lactis subsp. lactis NBRC 100933	peaklist3	GCF_004354485.1	d__Bacteria;p__Firmicutes;c__Bacilli;o__Lactobacillales;f__Streptococcaceae;g__Lactococcus;s__Lactococcus lactis	128	GCF_001456505.1	d__Bacteria;p__Firmicutes;c__Bacilli;o__Lactobacillales;f__Streptococcaceae;g__Lactococcus;s__Lactococcus lactis	Lactococcus lactis subsp. lactis	KF24	38	19	3.05e-34
Lactococcus lactis subsp. lactis NBRC 100933	peaklist4	GCF_004354485.1	d__Bacteria;p__Firmicutes;c__Bacilli;o__Lactobacillales;f__Streptococcaceae;g__Lactococcus;s__Lactococcus lactis	131	GCF_001456775.1	d__Bacteria;p__Firmicutes;c__Bacilli;o__Lactobacillales;f__Streptococcaceae;g__Lactococcus;s__Lactococcus lactis	Lactococcus lactis subsp. lactis	Li-1	32	19	1.3e-33
Lentimicrobium saccharophilum	peaklist1	GCF_001192835.1	d__Bacteria;p__Bacteroidota;c__Bacteroidia;o__Bacteroidales;f__Lentimicrobiaceae;g__Lentimicrobium;s__Lentimicrobium saccharophilum	88	GCF_001192835.1	d__Bacteria;p__Bacteroidota;c__Bacteroidia;o__Bacteroidales;f__Lentimicrobiaceae;g__Lentimicrobium;s__Lentimicrobium saccharophilum	Lentimicrobium saccharophilum	TBC1	12	7	1.59e-11
Lentimicrobium saccharophilum	peaklist2	GCF_001192835.1	d__Bacteria;p__Bacteroidota;c__Bacteroidia;o__Bacteroidales;f__Lentimicrobiaceae;g__Lentimicrobium;s__Lentimicrobium saccharophilum	85	GCF_001192835.1	d__Bacteria;p__Bacteroidota;c__Bacteroidia;o__Bacteroidales;f__Lentimicrobiaceae;g__Lentimicrobium;s__Lentimicrobium saccharophilum	Lentimicrobium saccharophilum	TBC1	10	8	2.24e-11
Lentimicrobium saccharophilum	peaklist3	GCF_001192835.1	d__Bacteria;p__Bacteroidota;c__Bacteroidia;o__Bacteroidales;f__Lentimicrobiaceae;g__Lentimicrobium;s__Lentimicrobium saccharophilum	91	GCF_001192835.1	d__Bacteria;p__Bacteroidota;c__Bacteroidia;o__Bacteroidales;f__Lentimicrobiaceae;g__Lentimicrobium;s__Lentimicrobium saccharophilum	Lentimicrobium saccharophilum	TBC1	12	8	1.54e-12
Lentimicrobium saccharophilum	peaklist4	GCF_001192835.1	d__Bacteria;p__Bacteroidota;c__Bacteroidia;o__Bacteroidales;f__Lentimicrobiaceae;g__Lentimicrobium;s__Lentimicrobium saccharophilum	79	GCA_002336585.1	d__Bacteria;p__Bacteroidota;c__Rhodothermia;o__Balneolales;f__Balneolaceae;g__UBA7797;s__UBA7797 sp002480645	Balneolaceae bacterium UBA1971	UBA1971	7	4	5.8e-05
Leptolinea tardivitalis YMTK-2	peaklist1	GCF_001050275.1	d__Bacteria;p__Chloroflexota;c__Anaerolineae;o__Anaerolineales;f__Anaerolineaceae;g__Leptolinea;s__Leptolinea tardivitalis	53	GCF_001050275.1	d__Bacteria;p__Chloroflexota;c__Anaerolineae;o__Anaerolineales;f__Anaerolineaceae;g__Leptolinea;s__Leptolinea tardivitalis	Leptolinea tardivitalis	YMTK-2	7	5	1.42e-10
Leptolinea tardivitalis YMTK-2	peaklist2	GCF_001050275.1	d__Bacteria;p__Chloroflexota;c__Anaerolineae;o__Anaerolineales;f__Anaerolineaceae;g__Leptolinea;s__Leptolinea tardivitalis	79	GCF_001050275.1	d__Bacteria;p__Chloroflexota;c__Anaerolineae;o__Anaerolineales;f__Anaerolineaceae;g__Leptolinea;s__Leptolinea tardivitalis	Leptolinea tardivitalis	YMTK-2	13	7	9.64e-12
Leptolinea tardivitalis YMTK-2	peaklist3	GCF_001050275.1	d__Bacteria;p__Chloroflexota;c__Anaerolineae;o__Anaerolineales;f__Anaerolineaceae;g__Leptolinea;s__Leptolinea tardivitalis	77	GCF_001050275.1	d__Bacteria;p__Chloroflexota;c__Anaerolineae;o__Anaerolineales;f__Anaerolineaceae;g__Leptolinea;s__Leptolinea tardivitalis	Leptolinea tardivitalis	YMTK-2	8	6	4.87e-08
Leptolinea tardivitalis YMTK-2	peaklist4	GCF_001050275.1	d__Bacteria;p__Chloroflexota;c__Anaerolineae;o__Anaerolineales;f__Anaerolineaceae;g__Leptolinea;s__Leptolinea tardivitalis	111	GCF_001050275.1	d__Bacteria;p__Chloroflexota;c__Anaerolineae;o__Anaerolineales;f__Anaerolineaceae;g__Leptolinea;s__Leptolinea tardivitalis	Leptolinea tardivitalis	YMTK-2	24	10	8.48e-14
Leptolinea tardivitalis YMTK-2	peaklist5	GCF_001050275.1	d__Bacteria;p__Chloroflexota;c__Anaerolineae;o__Anaerolineales;f__Anaerolineaceae;g__Leptolinea;s__Leptolinea tardivitalis	103	GCF_001050275.1	d__Bacteria;p__Chloroflexota;c__Anaerolineae;o__Anaerolineales;f__Anaerolineaceae;g__Leptolinea;s__Leptolinea tardivitalis	Leptolinea tardivitalis	YMTK-2	26	11	7.21e-18
Leptolinea tardivitalis YMTK-2	peaklist6	GCF_001050275.1	d__Bacteria;p__Chloroflexota;c__Anaerolineae;o__Anaerolineales;f__Anaerolineaceae;g__Leptolinea;s__Leptolinea tardivitalis	87	GCF_001050275.1	d__Bacteria;p__Chloroflexota;c__Anaerolineae;o__Anaerolineales;f__Anaerolineaceae;g__Leptolinea;s__Leptolinea tardivitalis	Leptolinea tardivitalis	YMTK-2	16	8	6.78e-08
Leptolinea tardivitalis YMTK-2	peaklist7	GCF_001050275.1	d__Bacteria;p__Chloroflexota;c__Anaerolineae;o__Anaerolineales;f__Anaerolineaceae;g__Leptolinea;s__Leptolinea tardivitalis	99	GCF_001050275.1	d__Bacteria;p__Chloroflexota;c__Anaerolineae;o__Anaerolineales;f__Anaerolineaceae;g__Leptolinea;s__Leptolinea tardivitalis	Leptolinea tardivitalis	YMTK-2	23	12	1.72e-20
Levilinea saccarolytica KIBI-1	peaklist1	GCF_001050255.2	d__Bacteria;p__Chloroflexota;c__Anaerolineae;o__Anaerolineales;f__Anaerolineaceae;g__Levilinea;s__Levilinea saccharolytica	110	GCF_001050255.2	d__Bacteria;p__Chloroflexota;c__Anaerolineae;o__Anaerolineales;f__Anaerolineaceae;g__Levilinea;s__Levilinea saccharolytica	Levilinea saccharolytica	KIBI-1	19	8	2.5e-09
Levilinea saccarolytica KIBI-1	peaklist2	GCF_001050255.2	d__Bacteria;p__Chloroflexota;c__Anaerolineae;o__Anaerolineales;f__Anaerolineaceae;g__Levilinea;s__Levilinea saccharolytica	106	GCF_001050255.2	d__Bacteria;p__Chloroflexota;c__Anaerolineae;o__Anaerolineales;f__Anaerolineaceae;g__Levilinea;s__Levilinea saccharolytica	Levilinea saccharolytica	KIBI-1	20	9	6.48e-13
Levilinea saccarolytica KIBI-1	peaklist3	GCF_001050255.2	d__Bacteria;p__Chloroflexota;c__Anaerolineae;o__Anaerolineales;f__Anaerolineaceae;g__Levilinea;s__Levilinea saccharolytica	85	GCF_001306035.1	d__Bacteria;p__Chloroflexota;c__Anaerolineae;o__Anaerolineales;f__Anaerolineaceae;g__Levilinea;s__Levilinea saccharolytica	Levilinea saccharolytica	KIBI-1	9	5	1.08e-07
Levilinea saccarolytica KIBI-1	peaklist4	GCF_001050255.2	d__Bacteria;p__Chloroflexota;c__Anaerolineae;o__Anaerolineales;f__Anaerolineaceae;g__Levilinea;s__Levilinea saccharolytica	130	GCF_001050255.2	d__Bacteria;p__Chloroflexota;c__Anaerolineae;o__Anaerolineales;f__Anaerolineaceae;g__Levilinea;s__Levilinea saccharolytica	Levilinea saccharolytica	KIBI-1	27	12	4.07e-10
Levilinea saccarolytica KIBI-1	peaklist5	GCF_001050255.2	d__Bacteria;p__Chloroflexota;c__Anaerolineae;o__Anaerolineales;f__Anaerolineaceae;g__Levilinea;s__Levilinea saccharolytica	157	GCF_001306035.1	d__Bacteria;p__Chloroflexota;c__Anaerolineae;o__Anaerolineales;f__Anaerolineaceae;g__Levilinea;s__Levilinea saccharolytica	Levilinea saccharolytica	KIBI-1	34	16	3.44e-16
Longilinea arvoryzae KOME-1	peaklist1	GCF_001050235.1	d__Bacteria;p__Chloroflexota;c__Anaerolineae;o__Anaerolineales;f__Anaerolineaceae;g__Longilinea;s__Longilinea arvoryzae	195	GCF_001050235.1	d__Bacteria;p__Chloroflexota;c__Anaerolineae;o__Anaerolineales;f__Anaerolineaceae;g__Longilinea;s__Longilinea arvoryzae	Longilinea arvoryzae	KOME-1	35	16	5.36e-14
Longilinea arvoryzae KOME-1	peaklist2	GCF_001050235.1	d__Bacteria;p__Chloroflexota;c__Anaerolineae;o__Anaerolineales;f__Anaerolineaceae;g__Longilinea;s__Longilinea arvoryzae	185	GCF_001050235.1	d__Bacteria;p__Chloroflexota;c__Anaerolineae;o__Anaerolineales;f__Anaerolineaceae;g__Longilinea;s__Longilinea arvoryzae	Longilinea arvoryzae	KOME-1	36	16	1.18e-12
Longilinea arvoryzae KOME-1	peaklist3	GCF_001050235.1	d__Bacteria;p__Chloroflexota;c__Anaerolineae;o__Anaerolineales;f__Anaerolineaceae;g__Longilinea;s__Longilinea arvoryzae	212	GCF_001050235.1	d__Bacteria;p__Chloroflexota;c__Anaerolineae;o__Anaerolineales;f__Anaerolineaceae;g__Longilinea;s__Longilinea arvoryzae	Longilinea arvoryzae	KOME-1	40	19	9.02e-15
Longilinea arvoryzae KOME-1	peaklist4	GCF_001050235.1	d__Bacteria;p__Chloroflexota;c__Anaerolineae;o__Anaerolineales;f__Anaerolineaceae;g__Longilinea;s__Longilinea arvoryzae	187	GCF_001050235.1	d__Bacteria;p__Chloroflexota;c__Anaerolineae;o__Anaerolineales;f__Anaerolineaceae;g__Longilinea;s__Longilinea arvoryzae	Longilinea arvoryzae	KOME-1	32	17	4.51e-16
Methanobacterium bryantii M.o.H	peaklist1	GCF_002287175.1	d__Archaea;p__Methanobacteriota;c__Methanobacteria;o__Methanobacteriales;f__Methanobacteriaceae;g__Methanobacterium_D;s__Methanobacterium_D bryantii	170	GCF_000745485.1	d__Archaea;p__Methanobacteriota;c__Methanobacteria;o__Methanobacteriales;f__Methanobacteriaceae;g__Methanobacterium_D;s__Methanobacterium_D veterum	Methanobacterium veterum	MK4	30	10	1.21e-05
Methanobacterium bryantii M.o.H	peaklist2	GCF_002287175.1	d__Archaea;p__Methanobacteriota;c__Methanobacteria;o__Methanobacteriales;f__Methanobacteriaceae;g__Methanobacterium_D;s__Methanobacterium_D bryantii	196	GCF_000745485.1	d__Archaea;p__Methanobacteriota;c__Methanobacteria;o__Methanobacteriales;f__Methanobacteriaceae;g__Methanobacterium_D;s__Methanobacterium_D veterum	Methanobacterium veterum	MK4	33	9	3.15e-05
Methanobacterium bryantii M.o.H	peaklist3	GCF_002287175.1	d__Archaea;p__Methanobacteriota;c__Methanobacteria;o__Methanobacteriales;f__Methanobacteriaceae;g__Methanobacterium_D;s__Methanobacterium_D bryantii	225	GCF_000745485.1	d__Archaea;p__Methanobacteriota;c__Methanobacteria;o__Methanobacteriales;f__Methanobacteriaceae;g__Methanobacterium_D;s__Methanobacterium_D veterum	Methanobacterium veterum	MK4	33	10	0.000347
Methanobacterium bryantii M.o.H	peaklist4	GCF_002287175.1	d__Archaea;p__Methanobacteriota;c__Methanobacteria;o__Methanobacteriales;f__Methanobacteriaceae;g__Methanobacterium_D;s__Methanobacterium_D bryantii	146	GCF_000745485.1	d__Archaea;p__Methanobacteriota;c__Methanobacteria;o__Methanobacteriales;f__Methanobacteriaceae;g__Methanobacterium_D;s__Methanobacterium_D veterum	Methanobacterium veterum	MK4	26	8	3.48e-06
Methanobacterium bryantii M.o.H	peaklist5	GCF_002287175.1	d__Archaea;p__Methanobacteriota;c__Methanobacteria;o__Methanobacteriales;f__Methanobacteriaceae;g__Methanobacterium_D;s__Methanobacterium_D bryantii	229	GCF_000745485.1	d__Archaea;p__Methanobacteriota;c__Methanobacteria;o__Methanobacteriales;f__Methanobacteriaceae;g__Methanobacterium_D;s__Methanobacterium_D veterum	Methanobacterium veterum	MK4	51	11	3.79e-08
Methanobrevibacter arboriphilus A2	peaklist1	GCC_DSM2462	"d__Archaea; p__Methanobacteriota; c__Methanobacteria; o__Methanobacteriales; f__Methanobacteriaceae"	149	GCC_DSM2462	"d__Archaea; p__Methanobacteriota; c__Methanobacteria; o__Methanobacteriales; f__Methanobacteriaceae"	Methanobrevibacter arboriphilus A2	A2	22	9	1.21e-08
Methanobrevibacter arboriphilus A2	peaklist2	GCC_DSM2462	"d__Archaea; p__Methanobacteriota; c__Methanobacteria; o__Methanobacteriales; f__Methanobacteriaceae"	98	GCC_DSM2462	"d__Archaea; p__Methanobacteriota; c__Methanobacteria; o__Methanobacteriales; f__Methanobacteriaceae"	Methanobrevibacter arboriphilus A2	A2	23	9	3.29e-13
Methanobrevibacter arboriphilus A2	peaklist3	GCC_DSM2462	"d__Archaea; p__Methanobacteriota; c__Methanobacteria; o__Methanobacteriales; f__Methanobacteriaceae"	136	GCC_DSM2462	"d__Archaea; p__Methanobacteriota; c__Methanobacteria; o__Methanobacteriales; f__Methanobacteriaceae"	Methanobrevibacter arboriphilus A2	A2	34	16	7.55e-17
Methanobrevibacter arboriphilus A2	peaklist4	GCC_DSM2462	"d__Archaea; p__Methanobacteriota; c__Methanobacteria; o__Methanobacteriales; f__Methanobacteriaceae"	94	GCC_DSM2462	"d__Archaea; p__Methanobacteriota; c__Methanobacteria; o__Methanobacteriales; f__Methanobacteriaceae"	Methanobrevibacter arboriphilus A2	A2	26	13	7.45e-17
Methanobrevibacter arboriphilus A2	peaklist5	GCC_DSM2462	"d__Archaea; p__Methanobacteriota; c__Methanobacteria; o__Methanobacteriales; f__Methanobacteriaceae"	148	GCC_DSM2462	"d__Archaea; p__Methanobacteriota; c__Methanobacteria; o__Methanobacteriales; f__Methanobacteriaceae"	Methanobrevibacter arboriphilus A2	A2	41	20	5.74e-38
Methanobrevibacter arboriphilus A2	peaklist6	GCC_DSM2462	"d__Archaea; p__Methanobacteriota; c__Methanobacteria; o__Methanobacteriales; f__Methanobacteriaceae"	100	GCC_DSM2462	"d__Archaea; p__Methanobacteriota; c__Methanobacteria; o__Methanobacteriales; f__Methanobacteriaceae"	Methanobrevibacter arboriphilus A2	A2	31	14	2.03e-24
Methanobrevibacter arboriphilus A2	peaklist7	GCC_DSM2462	"d__Archaea; p__Methanobacteriota; c__Methanobacteria; o__Methanobacteriales; f__Methanobacteriaceae"	124	GCC_DSM2462	"d__Archaea; p__Methanobacteriota; c__Methanobacteria; o__Methanobacteriales; f__Methanobacteriaceae"	Methanobrevibacter arboriphilus A2	A2	38	13	5.56e-23
Methanobrevibacter arboriphilus A2	peaklist8	GCC_DSM2462	"d__Archaea; p__Methanobacteriota; c__Methanobacteria; o__Methanobacteriales; f__Methanobacteriaceae"	92	GCC_DSM2462	"d__Archaea; p__Methanobacteriota; c__Methanobacteria; o__Methanobacteriales; f__Methanobacteriaceae"	Methanobrevibacter arboriphilus A2	A2	22	9	2.28e-09
Methanococcus vannielii SB	peaklist1	GCF_000017165.1	d__Archaea;p__Methanobacteriota;c__Methanococci;o__Methanococcales;f__Methanococcaceae;g__Methanococcus;s__Methanococcus vannielii	136	GCF_000017165.1	d__Archaea;p__Methanobacteriota;c__Methanococci;o__Methanococcales;f__Methanococcaceae;g__Methanococcus;s__Methanococcus vannielii	Methanococcus vannielii SB	SB	21	10	9.4e-08
Methanococcus vannielii SB	peaklist2	GCF_000017165.1	d__Archaea;p__Methanobacteriota;c__Methanococci;o__Methanococcales;f__Methanococcaceae;g__Methanococcus;s__Methanococcus vannielii	125	GCF_000017165.1	d__Archaea;p__Methanobacteriota;c__Methanococci;o__Methanococcales;f__Methanococcaceae;g__Methanococcus;s__Methanococcus vannielii	Methanococcus vannielii SB	SB	26	11	1.33e-13
Methanococcus vannielii SB	peaklist3	GCF_000017165.1	d__Archaea;p__Methanobacteriota;c__Methanococci;o__Methanococcales;f__Methanococcaceae;g__Methanococcus;s__Methanococcus vannielii	131	GCF_000017165.1	d__Archaea;p__Methanobacteriota;c__Methanococci;o__Methanococcales;f__Methanococcaceae;g__Methanococcus;s__Methanococcus vannielii	Methanococcus vannielii SB	SB	25	11	1.07e-12
Methanococcus vannielii SB	peaklist4	GCF_000017165.1	d__Archaea;p__Methanobacteriota;c__Methanococci;o__Methanococcales;f__Methanococcaceae;g__Methanococcus;s__Methanococcus vannielii	115	GCF_000017165.1	d__Archaea;p__Methanobacteriota;c__Methanococci;o__Methanococcales;f__Methanococcaceae;g__Methanococcus;s__Methanococcus vannielii	Methanococcus vannielii SB	SB	26	10	8.71e-14
Methanoculleus bourgensis MS2	peaklist1	GCF_000304355.2	d__Archaea;p__Halobacteriota;c__Methanomicrobia;o__Methanomicrobiales;f__Methanoculleaceae;g__Methanoculleus;s__Methanoculleus bourgensis	103	GCF_000304355.2	d__Archaea;p__Halobacteriota;c__Methanomicrobia;o__Methanomicrobiales;f__Methanoculleaceae;g__Methanoculleus;s__Methanoculleus bourgensis	Methanoculleus bourgensis MS2	MS2T	22	8	8.88e-10
Methanoculleus bourgensis MS2	peaklist2	GCF_000304355.2	d__Archaea;p__Halobacteriota;c__Methanomicrobia;o__Methanomicrobiales;f__Methanoculleaceae;g__Methanoculleus;s__Methanoculleus bourgensis	114	GCF_000304355.2	d__Archaea;p__Halobacteriota;c__Methanomicrobia;o__Methanomicrobiales;f__Methanoculleaceae;g__Methanoculleus;s__Methanoculleus bourgensis	Methanoculleus bourgensis MS2	MS2T	23	9	1.01e-09
Methanoculleus bourgensis MS2	peaklist3	GCF_000304355.2	d__Archaea;p__Halobacteriota;c__Methanomicrobia;o__Methanomicrobiales;f__Methanoculleaceae;g__Methanoculleus;s__Methanoculleus bourgensis	108	GCF_000304355.2	d__Archaea;p__Halobacteriota;c__Methanomicrobia;o__Methanomicrobiales;f__Methanoculleaceae;g__Methanoculleus;s__Methanoculleus bourgensis	Methanoculleus bourgensis MS2	MS2T	20	7	5.25e-07
Methanoculleus bourgensis MS2	peaklist4	GCF_000304355.2	d__Archaea;p__Halobacteriota;c__Methanomicrobia;o__Methanomicrobiales;f__Methanoculleaceae;g__Methanoculleus;s__Methanoculleus bourgensis	104	GCF_000304355.2	d__Archaea;p__Halobacteriota;c__Methanomicrobia;o__Methanomicrobiales;f__Methanoculleaceae;g__Methanoculleus;s__Methanoculleus bourgensis	Methanoculleus bourgensis MS2	MS2T	25	8	2.13e-08
Methanosaeta thermophila PT	peaklist1	GCA_000014945.1	d__Archaea;p__Halobacteriota;c__Methanosarcinia;o__Methanotrichales;f__Methanotrichaceae;g__Methanothrix_B;s__Methanothrix_B thermoacetophila	114	GCA_000014945.1	d__Archaea;p__Halobacteriota;c__Methanosarcinia;o__Methanotrichales;f__Methanotrichaceae;g__Methanothrix_B;s__Methanothrix_B thermoacetophila	Methanosaeta thermophila PT	PT	18	6	2.21e-06
Methanosaeta thermophila PT	peaklist2	GCA_000014945.1	d__Archaea;p__Halobacteriota;c__Methanosarcinia;o__Methanotrichales;f__Methanotrichaceae;g__Methanothrix_B;s__Methanothrix_B thermoacetophila	125	GCA_002881435.1	d__Bacteria;p__Firmicutes;c__Bacilli;o__Lactobacillales;f__Streptococcaceae;g__Streptococcus;s__Streptococcus agalactiae	Streptococcus agalactiae	SA159	15	7	4.22e-07
Methanosaeta thermophila PT	peaklist3	GCA_000014945.1	d__Archaea;p__Halobacteriota;c__Methanosarcinia;o__Methanotrichales;f__Methanotrichaceae;g__Methanothrix_B;s__Methanothrix_B thermoacetophila	130	GCA_000014945.1	d__Archaea;p__Halobacteriota;c__Methanosarcinia;o__Methanotrichales;f__Methanotrichaceae;g__Methanothrix_B;s__Methanothrix_B thermoacetophila	Methanosaeta thermophila PT	PT	19	7	2.03e-05
Methanosaeta thermophila PT	peaklist4	GCA_000014945.1	d__Archaea;p__Halobacteriota;c__Methanosarcinia;o__Methanotrichales;f__Methanotrichaceae;g__Methanothrix_B;s__Methanothrix_B thermoacetophila	127	GCF_000367625.1	d__Bacteria;p__Proteobacteria;c__Gammaproteobacteria;o__Enterobacterales;f__Enterobacteriaceae;g__Erwinia;s__Erwinia amylovora	Erwinia amylovora CFBP 1232	CFBP 1232	21	5	1.89e-07
Methanosarcina barkeri	peaklist1	GCF_000970025.1	d__Archaea;p__Halobacteriota;c__Methanosarcinia;o__Methanosarcinales;f__Methanosarcinaceae;g__Methanosarcina;s__Methanosarcina barkeri	77	GCF_000970025.1	d__Archaea;p__Halobacteriota;c__Methanosarcinia;o__Methanosarcinales;f__Methanosarcinaceae;g__Methanosarcina;s__Methanosarcina barkeri	Methanosarcina barkeri MS	MS	30	10	8.09e-08
Methanosarcina barkeri	peaklist2	GCF_000970025.1	d__Archaea;p__Halobacteriota;c__Methanosarcinia;o__Methanosarcinales;f__Methanosarcinaceae;g__Methanosarcina;s__Methanosarcina barkeri	56	GCF_000970065.1	d__Archaea;p__Halobacteriota;c__Methanosarcinia;o__Methanosarcinales;f__Methanosarcinaceae;g__Methanosarcina;s__Methanosarcina barkeri	Methanosarcina barkeri 227	227	19	7	4.43e-09
Methanosarcina barkeri	peaklist3	GCF_000970025.1	d__Archaea;p__Halobacteriota;c__Methanosarcinia;o__Methanosarcinales;f__Methanosarcinaceae;g__Methanosarcina;s__Methanosarcina barkeri	160	GCF_001027005.1	d__Archaea;p__Halobacteriota;c__Methanosarcinia;o__Methanosarcinales;f__Methanosarcinaceae;g__Methanosarcina;s__Methanosarcina barkeri	Methanosarcina barkeri CM1	CM1	43	12	3.97e-07
Methanosarcina barkeri	peaklist4	GCF_000970025.1	d__Archaea;p__Halobacteriota;c__Methanosarcinia;o__Methanosarcinales;f__Methanosarcinaceae;g__Methanosarcina;s__Methanosarcina barkeri	57	GCF_000423825.1	d__Bacteria;p__Proteobacteria;c__Gammaproteobacteria;o__Acidithiobacillales;f__Thermithiobacillaceae;g__Thermithiobacillus;s__Thermithiobacillus tepidarius	Thermithiobacillus tepidarius DSM 3134	DSM 3134	13	6	7.04e-07
Methanosarcina barkeri	peaklist5	GCF_000970025.1	d__Archaea;p__Halobacteriota;c__Methanosarcinia;o__Methanosarcinales;f__Methanosarcinaceae;g__Methanosarcina;s__Methanosarcina barkeri	120	GCA_001311215.1	d__Bacteria;p__Firmicutes;c__Bacilli;o__Lactobacillales;f__Lactobacillaceae;g__Fructilactobacillus;s__Fructilactobacillus florum	Lactobacillus florum DSM 22689 = JCM 16035	JCM 16035	19	6	0.000125
Methanosarcina barkeri	peaklist6	GCF_000970025.1	d__Archaea;p__Halobacteriota;c__Methanosarcinia;o__Methanosarcinales;f__Methanosarcinaceae;g__Methanosarcina;s__Methanosarcina barkeri	138	GCF_000970065.1	d__Archaea;p__Halobacteriota;c__Methanosarcinia;o__Methanosarcinales;f__Methanosarcinaceae;g__Methanosarcina;s__Methanosarcina barkeri	Methanosarcina barkeri 227	227	37	10	7.94e-05
Methanosarcina barkeri	peaklist7	GCF_000970025.1	d__Archaea;p__Halobacteriota;c__Methanosarcinia;o__Methanosarcinales;f__Methanosarcinaceae;g__Methanosarcina;s__Methanosarcina barkeri	84	GCF_003464165.1	d__Bacteria;p__Firmicutes_A;c__Clostridia;o__Lachnospirales;f__Lachnospiraceae;g__Lachnospira;s__Lachnospira sp003451515	Eubacterium sp. AM49-13BH	AM49-13BH	27	6	5.24e-08
Methanosarcina thermophila MST-A1	peaklist1	GCC_DSM2905	"d__Archaea;p__Halobacteriota;c__Methanosarcinia;o__Methanosarcinales;f__Methanosarcinaceae;g__Methanosarcina;s__Methanosarcina thermophila"	333	GCA_002497045.1	d__Archaea;p__Halobacteriota;c__Methanosarcinia;o__Methanosarcinales;f__Methanosarcinaceae;g__Methanosarcina;s__Methanosarcina thermophila	Methanosarcina sp. UBA135	UBA135	39	13	2.08e-06
Methanosarcina thermophila MST-A1	peaklist2	GCC_DSM2905	"d__Archaea;p__Halobacteriota;c__Methanosarcinia;o__Methanosarcinales;f__Methanosarcinaceae;g__Methanosarcina;s__Methanosarcina thermophila"	372	GCF_001436125.1	d__Bacteria;p__Firmicutes;c__Bacilli;o__Lactobacillales;f__Lactobacillaceae;g__Lactobacillus;s__Lactobacillus hominis	Lactobacillus hominis DSM 23910 = CRBIP 24.179	DSM 23910	27	9	0.0104
Methanosarcina thermophila MST-A1	peaklist3	GCC_DSM2905	"d__Archaea;p__Halobacteriota;c__Methanosarcinia;o__Methanosarcinales;f__Methanosarcinaceae;g__Methanosarcina;s__Methanosarcina thermophila"	300	GCA_000969925.1	d__Archaea;p__Halobacteriota;c__Methanosarcinia;o__Methanosarcinales;f__Methanosarcinaceae;g__Methanosarcina;s__Methanosarcina thermophila	Methanosarcina thermophila CHTI-55	CHTI-55	38	9	6.77e-06
Methanosarcina thermophila MST-A1	peaklist4	GCC_DSM2905	"d__Archaea;p__Halobacteriota;c__Methanosarcinia;o__Methanosarcinales;f__Methanosarcinaceae;g__Methanosarcina;s__Methanosarcina thermophila"	366	GCA_001512365.1	d__Archaea;p__Halobacteriota;c__Methanosarcinia;o__Methanosarcinales;f__Methanosarcinaceae;g__Methanosarcina;s__Methanosarcina thermophila	Methanosarcina sp. DTU009	DTU009	46	11	5.05e-06
Methanosarcina thermophila MST-A1	peaklist5	GCC_DSM2905	"d__Archaea;p__Halobacteriota;c__Methanosarcinia;o__Methanosarcinales;f__Methanosarcinaceae;g__Methanosarcina;s__Methanosarcina thermophila"	332	GCA_002497045.1	d__Archaea;p__Halobacteriota;c__Methanosarcinia;o__Methanosarcinales;f__Methanosarcinaceae;g__Methanosarcina;s__Methanosarcina thermophila	Methanosarcina sp. UBA135	UBA135	41	13	2.27e-08
Methanosarcina thermophila MST-A1	peaklist6	GCC_DSM2905	"d__Archaea;p__Halobacteriota;c__Methanosarcinia;o__Methanosarcinales;f__Methanosarcinaceae;g__Methanosarcina;s__Methanosarcina thermophila"	376	GCC_DSM2905	"d__Archaea;p__Halobacteriota;c__Methanosarcinia;o__Methanosarcinales;f__Methanosarcinaceae;g__Methanosarcina;s__Methanosarcina thermophila"	Methanosarcina thermophila MST-A1	MST-A1	40	13	1.02e-07
Methanosarcina thermophila MST-A1	peaklist7	GCC_DSM2905	"d__Archaea;p__Halobacteriota;c__Methanosarcinia;o__Methanosarcinales;f__Methanosarcinaceae;g__Methanosarcina;s__Methanosarcina thermophila"	392	GCF_000739715.2	d__Bacteria;p__Proteobacteria;c__Alphaproteobacteria;o__Rhodobacterales;f__Rhodobacteraceae;g__Falsirhodobacter;s__Falsirhodobacter sp000739715	Falsirhodobacter sp. alg1	alg1	46	6	0.00536
Methanospirillum hungatei JF-1	peaklist1	GCF_000013445.1	d__Archaea;p__Halobacteriota;c__Methanomicrobia;o__Methanomicrobiales;f__Methanospirillaceae;g__Methanospirillum;s__Methanospirillum hungatei	87	GCA_002496135.1	d__Archaea;p__Halobacteriota;c__Methanomicrobia;o__Methanomicrobiales;f__Methanospirillaceae;g__Methanospirillum;s__Methanospirillum hungatei	Methanomicrobiales archaeon UBA81	UBA81	21	6	1.45e-09
Methanospirillum hungatei JF-1	peaklist2	GCF_000013445.1	d__Archaea;p__Halobacteriota;c__Methanomicrobia;o__Methanomicrobiales;f__Methanospirillaceae;g__Methanospirillum;s__Methanospirillum hungatei	68	GCF_000013445.1	d__Archaea;p__Halobacteriota;c__Methanomicrobia;o__Methanomicrobiales;f__Methanospirillaceae;g__Methanospirillum;s__Methanospirillum hungatei	Methanospirillum hungatei JF-1	JF-1	17	7	1.67e-08
Methanospirillum hungatei JF-1	peaklist3	GCF_000013445.1	d__Archaea;p__Halobacteriota;c__Methanomicrobia;o__Methanomicrobiales;f__Methanospirillaceae;g__Methanospirillum;s__Methanospirillum hungatei	55	GCA_002496135.1	d__Archaea;p__Halobacteriota;c__Methanomicrobia;o__Methanomicrobiales;f__Methanospirillaceae;g__Methanospirillum;s__Methanospirillum hungatei	Methanomicrobiales archaeon UBA81	UBA81	13	6	2.02e-09
Methanospirillum hungatei JF-1	peaklist4	GCF_000013445.1	d__Archaea;p__Halobacteriota;c__Methanomicrobia;o__Methanomicrobiales;f__Methanospirillaceae;g__Methanospirillum;s__Methanospirillum hungatei	66	GCF_000013445.1	d__Archaea;p__Halobacteriota;c__Methanomicrobia;o__Methanomicrobiales;f__Methanospirillaceae;g__Methanospirillum;s__Methanospirillum hungatei	Methanospirillum hungatei JF-1	JF-1	13	7	3.12e-11
Methanothermobacter marburgensis Marburg	peaklist1	GCF_000145295.1	d__Archaea;p__Methanobacteriota;c__Methanobacteria;o__Methanobacteriales;f__Methanothermobacteraceae;g__Methanothermobacter;s__Methanothermobacter marburgensis	168	GCF_000145295.1	d__Archaea;p__Methanobacteriota;c__Methanobacteria;o__Methanobacteriales;f__Methanothermobacteraceae;g__Methanothermobacter;s__Methanothermobacter marburgensis	Methanothermobacter marburgensis str. Marburg	Marburg	25	11	3.51e-11
Methanothermobacter marburgensis Marburg	peaklist2	GCF_000145295.1	d__Archaea;p__Methanobacteriota;c__Methanobacteria;o__Methanobacteriales;f__Methanothermobacteraceae;g__Methanothermobacter;s__Methanothermobacter marburgensis	177	GCF_000145295.1	d__Archaea;p__Methanobacteriota;c__Methanobacteria;o__Methanobacteriales;f__Methanothermobacteraceae;g__Methanothermobacter;s__Methanothermobacter marburgensis	Methanothermobacter marburgensis str. Marburg	Marburg	32	10	1.35e-09
Methanothermobacter marburgensis Marburg	peaklist3	GCF_000145295.1	d__Archaea;p__Methanobacteriota;c__Methanobacteria;o__Methanobacteriales;f__Methanothermobacteraceae;g__Methanothermobacter;s__Methanothermobacter marburgensis	149	GCF_000145295.1	d__Archaea;p__Methanobacteriota;c__Methanobacteria;o__Methanobacteriales;f__Methanothermobacteraceae;g__Methanothermobacter;s__Methanothermobacter marburgensis	Methanothermobacter marburgensis str. Marburg	Marburg	26	10	1e-08
Methanothermobacter marburgensis Marburg	peaklist4	GCF_000145295.1	d__Archaea;p__Methanobacteriota;c__Methanobacteria;o__Methanobacteriales;f__Methanothermobacteraceae;g__Methanothermobacter;s__Methanothermobacter marburgensis	176	GCF_000145295.1	d__Archaea;p__Methanobacteriota;c__Methanobacteria;o__Methanobacteriales;f__Methanothermobacteraceae;g__Methanothermobacter;s__Methanothermobacter marburgensis	Methanothermobacter marburgensis str. Marburg	Marburg	30	12	1.37e-11
Methanothermobacter marburgensis Marburg	peaklist5	GCF_000145295.1	d__Archaea;p__Methanobacteriota;c__Methanobacteria;o__Methanobacteriales;f__Methanothermobacteraceae;g__Methanothermobacter;s__Methanothermobacter marburgensis	209	GCF_000145295.1	d__Archaea;p__Methanobacteriota;c__Methanobacteria;o__Methanobacteriales;f__Methanothermobacteraceae;g__Methanothermobacter;s__Methanothermobacter marburgensis	Methanothermobacter marburgensis str. Marburg	Marburg	32	16	7.53e-14
Methanothermobacter thermoautotrophicus delta-H	peaklist1	GCF_000008645.1	d__Archaea;p__Methanobacteriota;c__Methanobacteria;o__Methanobacteriales;f__Methanothermobacteraceae;g__Methanothermobacter;s__Methanothermobacter thermautotrophicus	195	GCF_000008645.1	d__Archaea;p__Methanobacteriota;c__Methanobacteria;o__Methanobacteriales;f__Methanothermobacteraceae;g__Methanothermobacter;s__Methanothermobacter thermautotrophicus	Methanothermobacter thermautotrophicus str. Delta H	Delta H	29	13	7.94e-13
Methanothermobacter thermoautotrophicus delta-H	peaklist2	GCF_000008645.1	d__Archaea;p__Methanobacteriota;c__Methanobacteria;o__Methanobacteriales;f__Methanothermobacteraceae;g__Methanothermobacter;s__Methanothermobacter thermautotrophicus	159	GCA_002356395.1	d__Archaea;p__Methanobacteriota;c__Methanobacteria;o__Methanobacteriales;f__Methanothermobacteraceae;g__Methanothermobacter;s__Methanothermobacter thermautotrophicus	Methanothermobacter sp. EMTCatA1	EMTCatA1	27	14	1.28e-19
Methanothermobacter thermoautotrophicus delta-H	peaklist3	GCF_000008645.1	d__Archaea;p__Methanobacteriota;c__Methanobacteria;o__Methanobacteriales;f__Methanothermobacteraceae;g__Methanothermobacter;s__Methanothermobacter thermautotrophicus	179	GCA_002356395.1	d__Archaea;p__Methanobacteriota;c__Methanobacteria;o__Methanobacteriales;f__Methanothermobacteraceae;g__Methanothermobacter;s__Methanothermobacter thermautotrophicus	Methanothermobacter sp. EMTCatA1	EMTCatA1	31	13	2.68e-14
Methanothermobacter thermoautotrophicus delta-H	peaklist4	GCF_000008645.1	d__Archaea;p__Methanobacteriota;c__Methanobacteria;o__Methanobacteriales;f__Methanothermobacteraceae;g__Methanothermobacter;s__Methanothermobacter thermautotrophicus	137	GCF_000008645.1	d__Archaea;p__Methanobacteriota;c__Methanobacteria;o__Methanobacteriales;f__Methanothermobacteraceae;g__Methanothermobacter;s__Methanothermobacter thermautotrophicus	Methanothermobacter thermautotrophicus str. Delta H	Delta H	24	12	1.88e-12
Methanothermobacter thermoautotrophicus delta-H	peaklist5	GCF_000008645.1	d__Archaea;p__Methanobacteriota;c__Methanobacteria;o__Methanobacteriales;f__Methanothermobacteraceae;g__Methanothermobacter;s__Methanothermobacter thermautotrophicus	237	GCF_000008645.1	d__Archaea;p__Methanobacteriota;c__Methanobacteria;o__Methanobacteriales;f__Methanothermobacteraceae;g__Methanothermobacter;s__Methanothermobacter thermautotrophicus	Methanothermobacter thermautotrophicus str. Delta H	Delta H	43	16	2.75e-13
Methanothermobacter thermoautotrophicus delta-H	peaklist6	GCF_000008645.1	d__Archaea;p__Methanobacteriota;c__Methanobacteria;o__Methanobacteriales;f__Methanothermobacteraceae;g__Methanothermobacter;s__Methanothermobacter thermautotrophicus	181	GCF_000008645.1	d__Archaea;p__Methanobacteriota;c__Methanobacteria;o__Methanobacteriales;f__Methanothermobacteraceae;g__Methanothermobacter;s__Methanothermobacter thermautotrophicus	Methanothermobacter thermautotrophicus str. Delta H	Delta H	34	14	3.98e-09
Microlunatus phosphovorus NM-1	peaklist1	GCF_000270245.1	d__Bacteria;p__Actinobacteriota;c__Actinomycetia;o__Propionibacteriales;f__Propionibacteriaceae;g__Microlunatus;s__Microlunatus phosphovorus	71	GCF_000270245.1	d__Bacteria;p__Actinobacteriota;c__Actinomycetia;o__Propionibacteriales;f__Propionibacteriaceae;g__Microlunatus;s__Microlunatus phosphovorus	Microlunatus phosphovorus NM-1	NM-1	25	17	1.28e-28
Microlunatus phosphovorus NM-1	peaklist2	GCF_000270245.1	d__Bacteria;p__Actinobacteriota;c__Actinomycetia;o__Propionibacteriales;f__Propionibacteriaceae;g__Microlunatus;s__Microlunatus phosphovorus	53	GCF_000270245.1	d__Bacteria;p__Actinobacteriota;c__Actinomycetia;o__Propionibacteriales;f__Propionibacteriaceae;g__Microlunatus;s__Microlunatus phosphovorus	Microlunatus phosphovorus NM-1	NM-1	24	15	1.78e-36
Microlunatus phosphovorus NM-1	peaklist3	GCF_000270245.1	d__Bacteria;p__Actinobacteriota;c__Actinomycetia;o__Propionibacteriales;f__Propionibacteriaceae;g__Microlunatus;s__Microlunatus phosphovorus	89	GCF_000270245.1	d__Bacteria;p__Actinobacteriota;c__Actinomycetia;o__Propionibacteriales;f__Propionibacteriaceae;g__Microlunatus;s__Microlunatus phosphovorus	Microlunatus phosphovorus NM-1	NM-1	27	17	2.56e-28
Microlunatus phosphovorus NM-1	peaklist4	GCF_000270245.1	d__Bacteria;p__Actinobacteriota;c__Actinomycetia;o__Propionibacteriales;f__Propionibacteriaceae;g__Microlunatus;s__Microlunatus phosphovorus	82	GCF_000270245.1	d__Bacteria;p__Actinobacteriota;c__Actinomycetia;o__Propionibacteriales;f__Propionibacteriaceae;g__Microlunatus;s__Microlunatus phosphovorus	Microlunatus phosphovorus NM-1	NM-1	27	15	3.34e-26
Moorella thermoacetica G-20	peaklist1	GCC	"d__Bacteria;p__Firmicutes_B;c__Moorellia;o__Moorellales;f__Moorellaceae;g__Moorella;s__Moorella thermoacetica"	358	GCF_001875285.1	d__Bacteria;p__Firmicutes_B;c__Moorellia;o__Moorellales;f__Moorellaceae;g__Moorella;s__Moorella thermoacetica	Moorella thermoacetica	DSM 6867	45	14	1.83e-07
Moorella thermoacetica G-20	peaklist2	GCC	"d__Bacteria;p__Firmicutes_B;c__Moorellia;o__Moorellales;f__Moorellaceae;g__Moorella;s__Moorella thermoacetica"	343	GCF_001874085.1	d__Bacteria;p__Firmicutes_B;c__Moorellia;o__Moorellales;f__Moorellaceae;g__Moorella;s__Moorella thermoacetica	Moorella thermoacetica	DSM 12797	51	11	7.63e-05
Moorella thermoacetica G-20	peaklist3	GCC	"d__Bacteria;p__Firmicutes_B;c__Moorellia;o__Moorellales;f__Moorellaceae;g__Moorella;s__Moorella thermoacetica"	353	GCF_001875285.1	d__Bacteria;p__Firmicutes_B;c__Moorellia;o__Moorellales;f__Moorellaceae;g__Moorella;s__Moorella thermoacetica	Moorella thermoacetica	DSM 6867	31	14	9.51e-07
Moorella thermoacetica G-20	peaklist4	GCC	"d__Bacteria;p__Firmicutes_B;c__Moorellia;o__Moorellales;f__Moorellaceae;g__Moorella;s__Moorella thermoacetica"	300	GCF_001729945.1	d__Bacteria;p__Firmicutes_B;c__Moorellia;o__Moorellales;f__Moorellaceae;g__Moorella;s__Moorella thermoacetica	Moorella thermoacetica	DSM 103132	37	10	4.06e-05
Paenibacillus alginolyticus NBRC 15375	peaklist1	GCF_000422905.1	d__Bacteria; p__Firmicutes; c__Bacilli; o__Paenibacillales; f__NBRC-103111; g__Paenibacillus_E; s__Paenibacillus_E alginolyticus	318	GCF_001427935.1	d__Bacteria;p__Firmicutes;c__Bacilli;o__Paenibacillales;f__Paenibacillaceae;g__Paenibacillus_E;s__Paenibacillus_E sp001426375	Paenibacillus sp. Soil724D2	Soil724D2	66	14	0.00205
Paenibacillus alginolyticus NBRC 15375	peaklist2	GCF_000422905.1	d__Bacteria; p__Firmicutes; c__Bacilli; o__Paenibacillales; f__NBRC-103111; g__Paenibacillus_E; s__Paenibacillus_E alginolyticus	295	GCF_001426375.1	d__Bacteria;p__Firmicutes;c__Bacilli;o__Paenibacillales;f__Paenibacillaceae;g__Paenibacillus_E;s__Paenibacillus_E sp001426375	Paenibacillus sp. Root444D2	Root444D2	62	16	0.000107
Paenibacillus alginolyticus NBRC 15375	peaklist3	GCF_000422905.1	d__Bacteria; p__Firmicutes; c__Bacilli; o__Paenibacillales; f__NBRC-103111; g__Paenibacillus_E; s__Paenibacillus_E alginolyticus	353	GCF_001426375.1	d__Bacteria;p__Firmicutes;c__Bacilli;o__Paenibacillales;f__Paenibacillaceae;g__Paenibacillus_E;s__Paenibacillus_E sp001426375	Paenibacillus sp. Root444D2	Root444D2	69	17	0.00257
Paenibacillus alginolyticus NBRC 15375	peaklist4	GCF_000422905.1	d__Bacteria; p__Firmicutes; c__Bacilli; o__Paenibacillales; f__NBRC-103111; g__Paenibacillus_E; s__Paenibacillus_E alginolyticus	327	GCF_001426375.1	d__Bacteria;p__Firmicutes;c__Bacilli;o__Paenibacillales;f__Paenibacillaceae;g__Paenibacillus_E;s__Paenibacillus_E sp001426375	Paenibacillus sp. Root444D2	Root444D2	65	14	0.00261
Paenibacillus alginolyticus NBRC 15375	peaklist5	GCF_000422905.1	d__Bacteria; p__Firmicutes; c__Bacilli; o__Paenibacillales; f__NBRC-103111; g__Paenibacillus_E; s__Paenibacillus_E alginolyticus	344	GCF_001426375.1	d__Bacteria;p__Firmicutes;c__Bacilli;o__Paenibacillales;f__Paenibacillaceae;g__Paenibacillus_E;s__Paenibacillus_E sp001426375	Paenibacillus sp. Root444D2	Root444D2	67	17	1.75e-05
Paenibacillus alginolyticus NBRC 15375	peaklist6	GCF_000422905.1	d__Bacteria; p__Firmicutes; c__Bacilli; o__Paenibacillales; f__NBRC-103111; g__Paenibacillus_E; s__Paenibacillus_E alginolyticus	286	GCF_001426375.1	d__Bacteria;p__Firmicutes;c__Bacilli;o__Paenibacillales;f__Paenibacillaceae;g__Paenibacillus_E;s__Paenibacillus_E sp001426375	Paenibacillus sp. Root444D2	Root444D2	67	14	0.00049
Paenibacillus amylolyticus NBRC 15957	peaklist1	GCF_004001025.1	d__Bacteria;p__Firmicutes;c__Bacilli;o__Paenibacillales;f__Paenibacillaceae;g__Paenibacillus;s__Paenibacillus amylolyticus	172	GCF_000517905.1	d__Bacteria;p__Firmicutes;c__Bacilli;o__Paenibacillales;f__Paenibacillaceae;g__Paenibacillus;s__Paenibacillus amylolyticus	Paenibacillus sp. FSL H7-689	FSL H7-689	45	16	1.2e-12
Paenibacillus amylolyticus NBRC 15957	peaklist2	GCF_004001025.1	d__Bacteria;p__Firmicutes;c__Bacilli;o__Paenibacillales;f__Paenibacillaceae;g__Paenibacillus;s__Paenibacillus amylolyticus	176	GCF_000517905.1	d__Bacteria;p__Firmicutes;c__Bacilli;o__Paenibacillales;f__Paenibacillaceae;g__Paenibacillus;s__Paenibacillus amylolyticus	Paenibacillus sp. FSL H7-689	FSL H7-689	46	15	9.08e-07
Paenibacillus amylolyticus NBRC 15957	peaklist3	GCF_004001025.1	d__Bacteria;p__Firmicutes;c__Bacilli;o__Paenibacillales;f__Paenibacillaceae;g__Paenibacillus;s__Paenibacillus amylolyticus	180	GCF_000517905.1	d__Bacteria;p__Firmicutes;c__Bacilli;o__Paenibacillales;f__Paenibacillaceae;g__Paenibacillus;s__Paenibacillus amylolyticus	Paenibacillus sp. FSL H7-689	FSL H7-689	56	16	3.98e-09
Paenibacillus amylolyticus NBRC 15957	peaklist4	GCF_004001025.1	d__Bacteria;p__Firmicutes;c__Bacilli;o__Paenibacillales;f__Paenibacillaceae;g__Paenibacillus;s__Paenibacillus amylolyticus	194	GCF_000517905.1	d__Bacteria;p__Firmicutes;c__Bacilli;o__Paenibacillales;f__Paenibacillaceae;g__Paenibacillus;s__Paenibacillus amylolyticus	Paenibacillus sp. FSL H7-689	FSL H7-689	46	16	1.9e-13
Phocaeicola vulgatus NBRC 14291	peaklist1	GCF_000012825.1	d__Bacteria;p__Bacteroidota;c__Bacteroidia;o__Bacteroidales;f__Bacteroidaceae;g__Phocaeicola;s__Phocaeicola vulgatus	55	GCF_000178195.1	d__Bacteria;p__Bacteroidota;c__Bacteroidia;o__Bacteroidales;f__Bacteroidaceae;g__Phocaeicola;s__Phocaeicola vulgatus	Bacteroides vulgatus PC510	PC510	18	7	1.92e-20
Phocaeicola vulgatus NBRC 14291	peaklist2	GCF_000012825.1	d__Bacteria;p__Bacteroidota;c__Bacteroidia;o__Bacteroidales;f__Bacteroidaceae;g__Phocaeicola;s__Phocaeicola vulgatus	67	GCF_003471225.1	d__Bacteria;p__Bacteroidota;c__Bacteroidia;o__Bacteroidales;f__Bacteroidaceae;g__Phocaeicola;s__Phocaeicola vulgatus	Bacteroides vulgatus	AM21-42	20	7	1.62e-12
Phocaeicola vulgatus NBRC 14291	peaklist3	GCF_000012825.1	d__Bacteria;p__Bacteroidota;c__Bacteroidia;o__Bacteroidales;f__Bacteroidaceae;g__Phocaeicola;s__Phocaeicola vulgatus	67	GCF_003467465.1	d__Bacteria;p__Bacteroidota;c__Bacteroidia;o__Bacteroidales;f__Bacteroidaceae;g__Phocaeicola;s__Phocaeicola vulgatus	Bacteroides vulgatus	AM39-30BH	16	5	1.81e-07
Phocaeicola vulgatus NBRC 14291	peaklist4	GCF_000012825.1	d__Bacteria;p__Bacteroidota;c__Bacteroidia;o__Bacteroidales;f__Bacteroidaceae;g__Phocaeicola;s__Phocaeicola vulgatus	80	GCA_900321245.1	d__Bacteria;p__Bacteroidota;c__Bacteroidia;o__Bacteroidales;f__UBA932;g__RC9;s__RC9 sp900321245	uncultured Bacteroidales bacterium	RUG679	11	7	5.08e-07
Propionigenium maris DSM 9537	peaklist1	GCC_DSM9537	"d__Bacteria;p__Fusobacteriota;c__Fusobacteriia"	153	GCC_DSM9537	"d__Bacteria;p__Fusobacteriota;c__Fusobacteriia"	Propionigenium maris	DSM 9537	41	17	4.44e-17
Propionigenium maris DSM 9537	peaklist2	GCC_DSM9537	"d__Bacteria;p__Fusobacteriota;c__Fusobacteriia"	159	GCC_DSM9537	"d__Bacteria;p__Fusobacteriota;c__Fusobacteriia"	Propionigenium maris	DSM 9537	43	17	9.82e-16
Propionigenium maris DSM 9537	peaklist3	GCC_DSM9537	"d__Bacteria;p__Fusobacteriota;c__Fusobacteriia"	149	GCC_DSM9537	"d__Bacteria;p__Fusobacteriota;c__Fusobacteriia"	Propionigenium maris	DSM 9537	41	17	3.22e-18
Propionigenium maris DSM 9537	peaklist4	GCC_DSM9537	"d__Bacteria;p__Fusobacteriota;c__Fusobacteriia"	155	GCC_DSM9537	"d__Bacteria;p__Fusobacteriota;c__Fusobacteriia"	Propionigenium maris	DSM 9537	47	20	5.52e-21
Pseudomonas straminea NBRC 16665	peaklist1	GCF_900112645.1	d__Bacteria;p__Proteobacteria;c__Gammaproteobacteria;o__Pseudomonadales;f__Pseudomonadaceae;g__Pseudomonas_E;s__Pseudomonas_E straminea	274	GCF_900112645.1	d__Bacteria;p__Proteobacteria;c__Gammaproteobacteria;o__Pseudomonadales;f__Pseudomonadaceae;g__Pseudomonas_E;s__Pseudomonas_E straminea	Pseudomonas straminea	JCM 2783	47	22	6.62e-11
Pseudomonas straminea NBRC 16665	peaklist2	GCF_900112645.1	d__Bacteria;p__Proteobacteria;c__Gammaproteobacteria;o__Pseudomonadales;f__Pseudomonadaceae;g__Pseudomonas_E;s__Pseudomonas_E straminea	310	GCF_000213805.1	d__Bacteria;p__Proteobacteria;c__Gammaproteobacteria;o__Pseudomonadales;f__Pseudomonadaceae;g__Pseudomonas_E;s__Pseudomonas_E fulva_B	Pseudomonas fulva 12-X	12-X	50	17	2.03e-12
Pseudomonas straminea NBRC 16665	peaklist3	GCF_900112645.1	d__Bacteria;p__Proteobacteria;c__Gammaproteobacteria;o__Pseudomonadales;f__Pseudomonadaceae;g__Pseudomonas_E;s__Pseudomonas_E straminea	195	GCF_900112645.1	d__Bacteria;p__Proteobacteria;c__Gammaproteobacteria;o__Pseudomonadales;f__Pseudomonadaceae;g__Pseudomonas_E;s__Pseudomonas_E straminea	Pseudomonas straminea	JCM 2783	41	22	1.38e-25
Pseudomonas straminea NBRC 16665	peaklist4	GCF_900112645.1	d__Bacteria;p__Proteobacteria;c__Gammaproteobacteria;o__Pseudomonadales;f__Pseudomonadaceae;g__Pseudomonas_E;s__Pseudomonas_E straminea	249	GCF_900112645.1	d__Bacteria;p__Proteobacteria;c__Gammaproteobacteria;o__Pseudomonadales;f__Pseudomonadaceae;g__Pseudomonas_E;s__Pseudomonas_E straminea	Pseudomonas straminea	JCM 2783	43	18	1.98e-12
Pseudomonas straminea NBRC 16665	peaklist5	GCF_900112645.1	d__Bacteria;p__Proteobacteria;c__Gammaproteobacteria;o__Pseudomonadales;f__Pseudomonadaceae;g__Pseudomonas_E;s__Pseudomonas_E straminea	371	GCF_900112645.1	d__Bacteria;p__Proteobacteria;c__Gammaproteobacteria;o__Pseudomonadales;f__Pseudomonadaceae;g__Pseudomonas_E;s__Pseudomonas_E straminea	Pseudomonas straminea	JCM 2783	37	14	0.000274
Cereibacter azotoformans NBRC 16436	peaklist1	GCF_003050905.1	d__Bacteria;p__Proteobacteria;c__Alphaproteobacteria;o__Rhodobacterales;f__Rhodobacteraceae;g__Cereibacter;s__Cereibacter azotoformans	365	GCF_003429265.1	d__Bacteria;p__Proteobacteria;c__Alphaproteobacteria;o__Rhodobacterales;f__Rhodobacteraceae;g__Cereibacter;s__Cereibacter azotoformans	Rhodobacter sphaeroides	EBL0706	53	18	7.4e-08
Cereibacter azotoformans NBRC 16436	peaklist2	GCF_003050905.1	d__Bacteria;p__Proteobacteria;c__Alphaproteobacteria;o__Rhodobacterales;f__Rhodobacteraceae;g__Cereibacter;s__Cereibacter azotoformans	378	GCF_003050905.1	d__Bacteria;p__Proteobacteria;c__Alphaproteobacteria;o__Rhodobacterales;f__Rhodobacteraceae;g__Cereibacter;s__Cereibacter azotoformans	Rhodobacter azotoformans	KA25	61	18	6.59e-10
Cereibacter azotoformans NBRC 16436	peaklist3	GCF_003050905.1	d__Bacteria;p__Proteobacteria;c__Alphaproteobacteria;o__Rhodobacterales;f__Rhodobacteraceae;g__Cereibacter;s__Cereibacter azotoformans	316	GCF_003429265.1	d__Bacteria;p__Proteobacteria;c__Alphaproteobacteria;o__Rhodobacterales;f__Rhodobacteraceae;g__Cereibacter;s__Cereibacter azotoformans	Rhodobacter sphaeroides	EBL0706	54	16	8.05e-06
Cereibacter azotoformans NBRC 16436	peaklist4	GCF_003050905.1	d__Bacteria;p__Proteobacteria;c__Alphaproteobacteria;o__Rhodobacterales;f__Rhodobacteraceae;g__Cereibacter;s__Cereibacter azotoformans	355	GCF_003050905.1	d__Bacteria;p__Proteobacteria;c__Alphaproteobacteria;o__Rhodobacterales;f__Rhodobacteraceae;g__Cereibacter;s__Cereibacter azotoformans	Rhodobacter azotoformans	KA25	48	15	7.97e-06
Rhodoferax fermentans NBRC 16659	peaklist1	GCF_002017865.1	d__Bacteria;p__Proteobacteria;c__Gammaproteobacteria;o__Burkholderiales;f__Burkholderiaceae;g__Rhodoferax;s__Rhodoferax fermentans	333	GCA_900321275.1	d__Bacteria;p__Firmicutes_A;c__Clostridia;o__Oscillospirales;f__Oscillospiraceae;g__UBA1777;s__UBA1777 sp900321275	uncultured Clostridiales bacterium	RUG674	29	10	0.000535
Rhodoferax fermentans NBRC 16659	peaklist2	GCF_002017865.1	d__Bacteria;p__Proteobacteria;c__Gammaproteobacteria;o__Burkholderiales;f__Burkholderiaceae;g__Rhodoferax;s__Rhodoferax fermentans	194	GCF_002017865.1	d__Bacteria;p__Proteobacteria;c__Gammaproteobacteria;o__Burkholderiales;f__Burkholderiaceae;g__Rhodoferax;s__Rhodoferax fermentans	Rhodoferax fermentans	JCM 7819	34	11	1.24e-07
Rhodoferax fermentans NBRC 16659	peaklist3	GCF_002017865.1	d__Bacteria;p__Proteobacteria;c__Gammaproteobacteria;o__Burkholderiales;f__Burkholderiaceae;g__Rhodoferax;s__Rhodoferax fermentans	334	GCF_002017865.1	d__Bacteria;p__Proteobacteria;c__Gammaproteobacteria;o__Burkholderiales;f__Burkholderiaceae;g__Rhodoferax;s__Rhodoferax fermentans	Rhodoferax fermentans	JCM 7819	35	11	2.94e-05
Rhodoferax fermentans NBRC 16659	peaklist4	GCF_002017865.1	d__Bacteria;p__Proteobacteria;c__Gammaproteobacteria;o__Burkholderiales;f__Burkholderiaceae;g__Rhodoferax;s__Rhodoferax fermentans	306	GCF_002017865.1	d__Bacteria;p__Proteobacteria;c__Gammaproteobacteria;o__Burkholderiales;f__Burkholderiaceae;g__Rhodoferax;s__Rhodoferax fermentans	Rhodoferax fermentans	JCM 7819	39	13	2.19e-05
Rhodoferax fermentans NBRC 16659	peaklist5	GCF_002017865.1	d__Bacteria;p__Proteobacteria;c__Gammaproteobacteria;o__Burkholderiales;f__Burkholderiaceae;g__Rhodoferax;s__Rhodoferax fermentans	289	GCF_002017865.1	d__Bacteria;p__Proteobacteria;c__Gammaproteobacteria;o__Burkholderiales;f__Burkholderiaceae;g__Rhodoferax;s__Rhodoferax fermentans	Rhodoferax fermentans	JCM 7819	36	11	0.000155
Rhodoferax fermentans NBRC 16659	peaklist6	GCF_002017865.1	d__Bacteria;p__Proteobacteria;c__Gammaproteobacteria;o__Burkholderiales;f__Burkholderiaceae;g__Rhodoferax;s__Rhodoferax fermentans	286	GCF_002017865.1	d__Bacteria;p__Proteobacteria;c__Gammaproteobacteria;o__Burkholderiales;f__Burkholderiaceae;g__Rhodoferax;s__Rhodoferax fermentans	Rhodoferax fermentans	JCM 7819	41	15	9.99e-15
Sphingomonas adhesiva NBRC 15099	peaklist1	GCF_001592345.1	d__Bacteria; p__Proteobacteria; c__Alphaproteobacteria; o__Sphingomonadales; f__Sphingomonadaceae; g__Sphingomonas; s__Sphingomonas adhaesiva	307	GCF_002374855.1	d__Bacteria;p__Proteobacteria;c__Alphaproteobacteria;o__Sphingomonadales;f__Sphingomonadaceae;g__Sphingomonas;s__Sphingomonas adhaesiva	Sphingomonas adhaesiva	DSM 7418	53	18	7.5e-11
Sphingomonas adhesiva NBRC 15099	peaklist2	GCF_001592345.1	d__Bacteria; p__Proteobacteria; c__Alphaproteobacteria; o__Sphingomonadales; f__Sphingomonadaceae; g__Sphingomonas; s__Sphingomonas adhaesiva	272	GCF_002374855.1	d__Bacteria;p__Proteobacteria;c__Alphaproteobacteria;o__Sphingomonadales;f__Sphingomonadaceae;g__Sphingomonas;s__Sphingomonas adhaesiva	Sphingomonas adhaesiva	DSM 7418	58	21	1.1e-12
Sphingomonas adhesiva NBRC 15099	peaklist3	GCF_001592345.1	d__Bacteria; p__Proteobacteria; c__Alphaproteobacteria; o__Sphingomonadales; f__Sphingomonadaceae; g__Sphingomonas; s__Sphingomonas adhaesiva	401	GCF_002374855.1	d__Bacteria;p__Proteobacteria;c__Alphaproteobacteria;o__Sphingomonadales;f__Sphingomonadaceae;g__Sphingomonas;s__Sphingomonas adhaesiva	Sphingomonas adhaesiva	DSM 7418	56	17	1.29e-06
Sphingomonas adhesiva NBRC 15099	peaklist4	GCF_001592345.1	d__Bacteria; p__Proteobacteria; c__Alphaproteobacteria; o__Sphingomonadales; f__Sphingomonadaceae; g__Sphingomonas; s__Sphingomonas adhaesiva	394	GCF_002374855.1	d__Bacteria;p__Proteobacteria;c__Alphaproteobacteria;o__Sphingomonadales;f__Sphingomonadaceae;g__Sphingomonas;s__Sphingomonas adhaesiva	Sphingomonas adhaesiva	DSM 7418	62	23	5.99e-15
Sphingomonas yanoikuyae NBRC 15102	peaklist1	GCF_000315525.1	d__Bacteria;p__Proteobacteria;c__Alphaproteobacteria;o__Sphingomonadales;f__Sphingomonadaceae;g__Sphingobium;s__Sphingobium yanoikuyae	395	GCA_002430825.1	d__Bacteria;p__Proteobacteria;c__Alphaproteobacteria;o__Sphingomonadales;f__Sphingomonadaceae;g__Sphingobium;s__Sphingobium yanoikuyae	Sphingobium yanoikuyae	UBA5937	76	24	9.19e-13
Sphingomonas yanoikuyae NBRC 15102	peaklist2	GCF_000315525.1	d__Bacteria;p__Proteobacteria;c__Alphaproteobacteria;o__Sphingomonadales;f__Sphingomonadaceae;g__Sphingobium;s__Sphingobium yanoikuyae	393	GCA_002430825.1	d__Bacteria;p__Proteobacteria;c__Alphaproteobacteria;o__Sphingomonadales;f__Sphingomonadaceae;g__Sphingobium;s__Sphingobium yanoikuyae	Sphingobium yanoikuyae	UBA5937	78	23	5.39e-12
Sphingomonas yanoikuyae NBRC 15102	peaklist3	GCF_000315525.1	d__Bacteria;p__Proteobacteria;c__Alphaproteobacteria;o__Sphingomonadales;f__Sphingomonadaceae;g__Sphingobium;s__Sphingobium yanoikuyae	407	GCA_002430825.1	d__Bacteria;p__Proteobacteria;c__Alphaproteobacteria;o__Sphingomonadales;f__Sphingomonadaceae;g__Sphingobium;s__Sphingobium yanoikuyae	Sphingobium yanoikuyae	UBA5937	85	23	2.23e-11
Sphingomonas yanoikuyae NBRC 15102	peaklist4	GCF_000315525.1	d__Bacteria;p__Proteobacteria;c__Alphaproteobacteria;o__Sphingomonadales;f__Sphingomonadaceae;g__Sphingobium;s__Sphingobium yanoikuyae	421	GCA_002380285.1	d__Bacteria;p__Proteobacteria;c__Alphaproteobacteria;o__Sphingomonadales;f__Sphingomonadaceae;g__Sphingobium;s__Sphingobium yanoikuyae	Sphingobium yanoikuyae	UBA4196	64	21	1.75e-10
Syntrophobacter fumaroxidans MPOB	peaklist1	GCF_000014965.1	d__Bacteria;p__Desulfobacterota;c__Syntrophobacteria;o__Syntrophobacterales;f__Syntrophobacteraceae;g__Syntrophobacter;s__Syntrophobacter fumaroxidans	129	GCF_000014965.1	d__Bacteria;p__Desulfobacterota;c__Syntrophobacteria;o__Syntrophobacterales;f__Syntrophobacteraceae;g__Syntrophobacter;s__Syntrophobacter fumaroxidans	Syntrophobacter fumaroxidans MPOB	MPOB	30	7	2.68e-10
Syntrophobacter fumaroxidans MPOB	peaklist2	GCF_000014965.1	d__Bacteria;p__Desulfobacterota;c__Syntrophobacteria;o__Syntrophobacterales;f__Syntrophobacteraceae;g__Syntrophobacter;s__Syntrophobacter fumaroxidans	126	GCF_000014965.1	d__Bacteria;p__Desulfobacterota;c__Syntrophobacteria;o__Syntrophobacterales;f__Syntrophobacteraceae;g__Syntrophobacter;s__Syntrophobacter fumaroxidans	Syntrophobacter fumaroxidans MPOB	MPOB	31	8	3.37e-10
Syntrophobacter fumaroxidans MPOB	peaklist3	GCF_000014965.1	d__Bacteria;p__Desulfobacterota;c__Syntrophobacteria;o__Syntrophobacterales;f__Syntrophobacteraceae;g__Syntrophobacter;s__Syntrophobacter fumaroxidans	134	GCF_000014965.1	d__Bacteria;p__Desulfobacterota;c__Syntrophobacteria;o__Syntrophobacterales;f__Syntrophobacteraceae;g__Syntrophobacter;s__Syntrophobacter fumaroxidans	Syntrophobacter fumaroxidans MPOB	MPOB	33	8	5.13e-11
Syntrophobacter fumaroxidans MPOB	peaklist4	GCF_000014965.1	d__Bacteria;p__Desulfobacterota;c__Syntrophobacteria;o__Syntrophobacterales;f__Syntrophobacteraceae;g__Syntrophobacter;s__Syntrophobacter fumaroxidans	113	GCF_000014965.1	d__Bacteria;p__Desulfobacterota;c__Syntrophobacteria;o__Syntrophobacterales;f__Syntrophobacteraceae;g__Syntrophobacter;s__Syntrophobacter fumaroxidans	Syntrophobacter fumaroxidans MPOB	MPOB	17	7	2.66e-06
Thauera linaloolentis NBRC 102519	peaklist1	GCF_000621305.1	d__Bacteria;p__Proteobacteria;c__Gammaproteobacteria;o__Burkholderiales;f__Rhodocyclaceae;g__Thauera;s__Thauera linaloolentis	357	GCF_000310205.1	d__Bacteria;p__Proteobacteria;c__Gammaproteobacteria;o__Burkholderiales;f__Rhodocyclaceae;g__Thauera;s__Thauera linaloolentis	Thauera linaloolentis 47Lol = DSM 12138	47Lol;DSM 12138	56	21	3.6e-11
Thauera linaloolentis NBRC 102519	peaklist2	GCF_000621305.1	d__Bacteria;p__Proteobacteria;c__Gammaproteobacteria;o__Burkholderiales;f__Rhodocyclaceae;g__Thauera;s__Thauera linaloolentis	275	GCF_000310205.1	d__Bacteria;p__Proteobacteria;c__Gammaproteobacteria;o__Burkholderiales;f__Rhodocyclaceae;g__Thauera;s__Thauera linaloolentis	Thauera linaloolentis 47Lol = DSM 12138	47Lol;DSM 12138	59	22	2.86e-26
Thauera linaloolentis NBRC 102519	peaklist3	GCF_000621305.1	d__Bacteria;p__Proteobacteria;c__Gammaproteobacteria;o__Burkholderiales;f__Rhodocyclaceae;g__Thauera;s__Thauera linaloolentis	294	GCF_000310205.1	d__Bacteria;p__Proteobacteria;c__Gammaproteobacteria;o__Burkholderiales;f__Rhodocyclaceae;g__Thauera;s__Thauera linaloolentis	Thauera linaloolentis 47Lol = DSM 12138	47Lol;DSM 12138	61	25	8.6e-19
Thauera linaloolentis NBRC 102519	peaklist4	GCF_000621305.1	d__Bacteria;p__Proteobacteria;c__Gammaproteobacteria;o__Burkholderiales;f__Rhodocyclaceae;g__Thauera;s__Thauera linaloolentis	303	GCF_000310205.1	d__Bacteria;p__Proteobacteria;c__Gammaproteobacteria;o__Burkholderiales;f__Rhodocyclaceae;g__Thauera;s__Thauera linaloolentis	Thauera linaloolentis 47Lol = DSM 12138	47Lol;DSM 12138	49	19	1.15e-12
Thermodesulfobacterium commune YSRA-1	peaklist1	GCF_000734015.1	d__Bacteria;p__Desulfobacterota;c__Thermodesulfobacteria;o__Thermodesulfobacteriales;f__Thermodesulfobacteriaceae;g__Thermodesulfobacterium;s__Thermodesulfobacterium commune	328	GCA_003444165.1	d__Bacteria;p__Desulfobacterota;c__Thermodesulfobacteria;o__Thermodesulfobacteriales;f__Thermodesulfobacteriaceae;g__Thermodesulfobacterium;s__Thermodesulfobacterium commune	Thermodesulfobacterium commune	UBA12529	23	14	0.00148
Thermodesulfobacterium commune YSRA-1	peaklist2	GCF_000734015.1	d__Bacteria;p__Desulfobacterota;c__Thermodesulfobacteria;o__Thermodesulfobacteriales;f__Thermodesulfobacteriaceae;g__Thermodesulfobacterium;s__Thermodesulfobacterium commune	365	GCF_000746435.1	d__Bacteria;p__Desulfobacterota;c__Thermodesulfobacteria;o__Thermodesulfobacteriales;f__Thermodesulfobacteriaceae;g__Thermodesulfobacterium;s__Thermodesulfobacterium commune	Thermodesulfobacterium commune DSM 2178	DSM 2178	34	15	0.000136
Thermodesulfobacterium commune YSRA-1	peaklist3	GCF_000734015.1	d__Bacteria;p__Desulfobacterota;c__Thermodesulfobacteria;o__Thermodesulfobacteriales;f__Thermodesulfobacteriaceae;g__Thermodesulfobacterium;s__Thermodesulfobacterium commune	383	GCF_000746435.1	d__Bacteria;p__Desulfobacterota;c__Thermodesulfobacteria;o__Thermodesulfobacteriales;f__Thermodesulfobacteriaceae;g__Thermodesulfobacterium;s__Thermodesulfobacterium commune	Thermodesulfobacterium commune DSM 2178	DSM 2178	40	22	1.84e-09
Thermodesulfobacterium commune YSRA-1	peaklist4	GCF_000734015.1	d__Bacteria;p__Desulfobacterota;c__Thermodesulfobacteria;o__Thermodesulfobacteriales;f__Thermodesulfobacteriaceae;g__Thermodesulfobacterium;s__Thermodesulfobacterium commune	356	GCF_000746435.1	d__Bacteria;p__Desulfobacterota;c__Thermodesulfobacteria;o__Thermodesulfobacteriales;f__Thermodesulfobacteriaceae;g__Thermodesulfobacterium;s__Thermodesulfobacterium commune	Thermodesulfobacterium commune DSM 2178	DSM 2178	30	14	0.00307
Thermodesulfobacterium mobile DSM 1276	peaklist1	GCF_000421605.1	d__Bacteria;p__Desulfobacterota;c__Thermodesulfobacteria;o__Thermodesulfobacteriales;f__Thermodesulfobacteriaceae;g__Thermodesulfobacterium;s__Thermodesulfobacterium thermophilum	397	GCF_000421605.1	d__Bacteria;p__Desulfobacterota;c__Thermodesulfobacteria;o__Thermodesulfobacteriales;f__Thermodesulfobacteriaceae;g__Thermodesulfobacterium;s__Thermodesulfobacterium thermophilum	Thermodesulfobacterium thermophilum DSM 1276	DSM 1276	32	10	0.0111
Thermodesulfobacterium mobile DSM 1276	peaklist2	GCF_000421605.1	d__Bacteria;p__Desulfobacterota;c__Thermodesulfobacteria;o__Thermodesulfobacteriales;f__Thermodesulfobacteriaceae;g__Thermodesulfobacterium;s__Thermodesulfobacterium thermophilum	408	GCF_000421605.1	d__Bacteria;p__Desulfobacterota;c__Thermodesulfobacteria;o__Thermodesulfobacteriales;f__Thermodesulfobacteriaceae;g__Thermodesulfobacterium;s__Thermodesulfobacterium thermophilum	Thermodesulfobacterium thermophilum DSM 1276	DSM 1276	29	10	0.00686
Thermodesulfobacterium mobile DSM 1276	peaklist3	GCF_000421605.1	d__Bacteria;p__Desulfobacterota;c__Thermodesulfobacteria;o__Thermodesulfobacteriales;f__Thermodesulfobacteriaceae;g__Thermodesulfobacterium;s__Thermodesulfobacterium thermophilum	413	GCF_000421605.1	d__Bacteria;p__Desulfobacterota;c__Thermodesulfobacteria;o__Thermodesulfobacteriales;f__Thermodesulfobacteriaceae;g__Thermodesulfobacterium;s__Thermodesulfobacterium thermophilum	Thermodesulfobacterium thermophilum DSM 1276	DSM 1276	25	11	0.00438
Thermodesulfobacterium mobile DSM 1276	peaklist4	GCF_000421605.1	d__Bacteria;p__Desulfobacterota;c__Thermodesulfobacteria;o__Thermodesulfobacteriales;f__Thermodesulfobacteriaceae;g__Thermodesulfobacterium;s__Thermodesulfobacterium thermophilum	415	GCF_000421605.1	d__Bacteria;p__Desulfobacterota;c__Thermodesulfobacteria;o__Thermodesulfobacteriales;f__Thermodesulfobacteriaceae;g__Thermodesulfobacterium;s__Thermodesulfobacterium thermophilum	Thermodesulfobacterium thermophilum DSM 1276	DSM 1276	36	14	0.000112
Thermodesulfovibrio aggregans TGE-P1	peaklist1	GCF_001514535.1	d__Bacteria;p__Nitrospirota;c__Thermodesulfovibrionia;o__Thermodesulfovibrionales;f__Thermodesulfovibrionaceae;g__Thermodesulfovibrio;s__Thermodesulfovibrio aggregans	210	GCF_001514535.1	d__Bacteria;p__Nitrospirota;c__Thermodesulfovibrionia;o__Thermodesulfovibrionales;f__Thermodesulfovibrionaceae;g__Thermodesulfovibrio;s__Thermodesulfovibrio aggregans	Thermodesulfovibrio aggregans	TGE-P1	33	13	6.03e-08
Thermodesulfovibrio aggregans TGE-P1	peaklist2	GCF_001514535.1	d__Bacteria;p__Nitrospirota;c__Thermodesulfovibrionia;o__Thermodesulfovibrionales;f__Thermodesulfovibrionaceae;g__Thermodesulfovibrio;s__Thermodesulfovibrio aggregans	212	GCF_001514535.1	d__Bacteria;p__Nitrospirota;c__Thermodesulfovibrionia;o__Thermodesulfovibrionales;f__Thermodesulfovibrionaceae;g__Thermodesulfovibrio;s__Thermodesulfovibrio aggregans	Thermodesulfovibrio aggregans	TGE-P1	40	9	8.17e-05
Thermodesulfovibrio aggregans TGE-P1	peaklist3	GCF_001514535.1	d__Bacteria;p__Nitrospirota;c__Thermodesulfovibrionia;o__Thermodesulfovibrionales;f__Thermodesulfovibrionaceae;g__Thermodesulfovibrio;s__Thermodesulfovibrio aggregans	203	GCF_001514535.1	d__Bacteria;p__Nitrospirota;c__Thermodesulfovibrionia;o__Thermodesulfovibrionales;f__Thermodesulfovibrionaceae;g__Thermodesulfovibrio;s__Thermodesulfovibrio aggregans	Thermodesulfovibrio aggregans	TGE-P1	34	11	7.16e-05
Thermodesulfovibrio aggregans TGE-P1	peaklist4	GCF_001514535.1	d__Bacteria;p__Nitrospirota;c__Thermodesulfovibrionia;o__Thermodesulfovibrionales;f__Thermodesulfovibrionaceae;g__Thermodesulfovibrio;s__Thermodesulfovibrio aggregans	213	GCF_001514535.1	d__Bacteria;p__Nitrospirota;c__Thermodesulfovibrionia;o__Thermodesulfovibrionales;f__Thermodesulfovibrionaceae;g__Thermodesulfovibrio;s__Thermodesulfovibrio aggregans	Thermodesulfovibrio aggregans	TGE-P1	45	12	3.76e-06
Thermodesulfovibrio islandicus TSL-P1	peaklist1	GCC_JCM13215	"d__Bacteria;p__Nitrospirota;c__Thermodesulfovibrionia;o__Thermodesulfovibrionales;f__Thermodesulfovibrionaceae;g__Thermodesulfovibrio"	382	GCC_JCM13215	"d__Bacteria;p__Nitrospirota;c__Thermodesulfovibrionia;o__Thermodesulfovibrionales;f__Thermodesulfovibrionaceae;g__Thermodesulfovibrio"	Thermodesulfovibrio islandicus TSL-P1	TSL-P1	44	15	7.91e-05
Thermodesulfovibrio islandicus TSL-P1	peaklist2	GCC_JCM13215	"d__Bacteria;p__Nitrospirota;c__Thermodesulfovibrionia;o__Thermodesulfovibrionales;f__Thermodesulfovibrionaceae;g__Thermodesulfovibrio"	343	GCC_JCM13215	"d__Bacteria;p__Nitrospirota;c__Thermodesulfovibrionia;o__Thermodesulfovibrionales;f__Thermodesulfovibrionaceae;g__Thermodesulfovibrio"	Thermodesulfovibrio islandicus TSL-P1	TSL-P1	45	19	1.23e-06
Thermodesulfovibrio islandicus TSL-P1	peaklist3	GCC_JCM13215	"d__Bacteria;p__Nitrospirota;c__Thermodesulfovibrionia;o__Thermodesulfovibrionales;f__Thermodesulfovibrionaceae;g__Thermodesulfovibrio"	337	GCC_JCM13215	"d__Bacteria;p__Nitrospirota;c__Thermodesulfovibrionia;o__Thermodesulfovibrionales;f__Thermodesulfovibrionaceae;g__Thermodesulfovibrio"	Thermodesulfovibrio islandicus TSL-P1	TSL-P1	39	17	1.28e-05
Thermodesulfovibrio islandicus TSL-P1	peaklist4	GCC_JCM13215	"d__Bacteria;p__Nitrospirota;c__Thermodesulfovibrionia;o__Thermodesulfovibrionales;f__Thermodesulfovibrionaceae;g__Thermodesulfovibrio"	356	GCC_JCM13215	"d__Bacteria;p__Nitrospirota;c__Thermodesulfovibrionia;o__Thermodesulfovibrionales;f__Thermodesulfovibrionaceae;g__Thermodesulfovibrio"	Thermodesulfovibrio islandicus TSL-P1	TSL-P1	34	18	1.82e-06
Thermodesulfovibrio thiophilus TDV	peaklist1	GCF_000423865.1	d__Bacteria;p__Nitrospirota;c__Thermodesulfovibrionia;o__Thermodesulfovibrionales;f__Thermodesulfovibrionaceae;g__Thermodesulfovibrio;s__Thermodesulfovibrio thiophilus	201	GCF_000423865.1	d__Bacteria;p__Nitrospirota;c__Thermodesulfovibrionia;o__Thermodesulfovibrionales;f__Thermodesulfovibrionaceae;g__Thermodesulfovibrio;s__Thermodesulfovibrio thiophilus	Thermodesulfovibrio thiophilus DSM 17215	DSM 17215	32	11	2.17e-06
Thermodesulfovibrio thiophilus TDV	peaklist2	GCF_000423865.1	d__Bacteria;p__Nitrospirota;c__Thermodesulfovibrionia;o__Thermodesulfovibrionales;f__Thermodesulfovibrionaceae;g__Thermodesulfovibrio;s__Thermodesulfovibrio thiophilus	207	GCF_002275635.1	d__Bacteria;p__Firmicutes;c__Bacilli;o__Staphylococcales;f__Staphylococcaceae;g__Staphylococcus;s__Staphylococcus aureus	Staphylococcus aureus	UCI 23	28	9	3.05e-05
Thermodesulfovibrio thiophilus TDV	peaklist3	GCF_000423865.1	d__Bacteria;p__Nitrospirota;c__Thermodesulfovibrionia;o__Thermodesulfovibrionales;f__Thermodesulfovibrionaceae;g__Thermodesulfovibrio;s__Thermodesulfovibrio thiophilus	249	GCF_000423865.1	d__Bacteria;p__Nitrospirota;c__Thermodesulfovibrionia;o__Thermodesulfovibrionales;f__Thermodesulfovibrionaceae;g__Thermodesulfovibrio;s__Thermodesulfovibrio thiophilus	Thermodesulfovibrio thiophilus DSM 17215	DSM 17215	38	11	5.04e-07
Thermodesulfovibrio thiophilus TDV	peaklist4	GCF_000423865.1	d__Bacteria;p__Nitrospirota;c__Thermodesulfovibrionia;o__Thermodesulfovibrionales;f__Thermodesulfovibrionaceae;g__Thermodesulfovibrio;s__Thermodesulfovibrio thiophilus	232	GCF_000423865.1	d__Bacteria;p__Nitrospirota;c__Thermodesulfovibrionia;o__Thermodesulfovibrionales;f__Thermodesulfovibrionaceae;g__Thermodesulfovibrio;s__Thermodesulfovibrio thiophilus	Thermodesulfovibrio thiophilus DSM 17215	DSM 17215	33	12	3.66e-08
Thermodesulfovibrio yellowstonii YP87	peaklist1	GCF_000020985.1	d__Bacteria;p__Nitrospirota;c__Thermodesulfovibrionia;o__Thermodesulfovibrionales;f__Thermodesulfovibrionaceae;g__Thermodesulfovibrio;s__Thermodesulfovibrio yellowstonii	369	GCF_000020985.1	d__Bacteria;p__Nitrospirota;c__Thermodesulfovibrionia;o__Thermodesulfovibrionales;f__Thermodesulfovibrionaceae;g__Thermodesulfovibrio;s__Thermodesulfovibrio yellowstonii	Thermodesulfovibrio yellowstonii DSM 11347	DSM 11347	38	21	3.62e-07
Thermodesulfovibrio yellowstonii YP87	peaklist2	GCF_000020985.1	d__Bacteria;p__Nitrospirota;c__Thermodesulfovibrionia;o__Thermodesulfovibrionales;f__Thermodesulfovibrionaceae;g__Thermodesulfovibrio;s__Thermodesulfovibrio yellowstonii	354	GCF_000020985.1	d__Bacteria;p__Nitrospirota;c__Thermodesulfovibrionia;o__Thermodesulfovibrionales;f__Thermodesulfovibrionaceae;g__Thermodesulfovibrio;s__Thermodesulfovibrio yellowstonii	Thermodesulfovibrio yellowstonii DSM 11347	DSM 11347	28	11	0.0187
Thermodesulfovibrio yellowstonii YP87	peaklist3	GCF_000020985.1	d__Bacteria;p__Nitrospirota;c__Thermodesulfovibrionia;o__Thermodesulfovibrionales;f__Thermodesulfovibrionaceae;g__Thermodesulfovibrio;s__Thermodesulfovibrio yellowstonii	324	GCF_006538445.1	d__Bacteria;p__Nitrospirota;c__Thermodesulfovibrionia;o__Thermodesulfovibrionales;f__Thermodesulfovibrionaceae;g__Thermodesulfovibrio;s__Thermodesulfovibrio yellowstonii	Thermodesulfovibrio sp. Kuro-1	Kuro-1	23	10	0.00532
Thermodesulfovibrio yellowstonii YP87	peaklist4	GCF_000020985.1	d__Bacteria;p__Nitrospirota;c__Thermodesulfovibrionia;o__Thermodesulfovibrionales;f__Thermodesulfovibrionaceae;g__Thermodesulfovibrio;s__Thermodesulfovibrio yellowstonii	343	GCF_000020985.1	d__Bacteria;p__Nitrospirota;c__Thermodesulfovibrionia;o__Thermodesulfovibrionales;f__Thermodesulfovibrionaceae;g__Thermodesulfovibrio;s__Thermodesulfovibrio yellowstonii	Thermodesulfovibrio yellowstonii DSM 11347	DSM 11347	28	14	0.000329
Pseudothermotoga lettingae TMO	peaklist1	GCC	"d__Bacteria;p__Thermotogota;c__Thermotogae;o__Thermotogales;f__Thermotogaceae;g__Pseudothermotoga_B;s__Pseudothermotoga_B elfii"	66	GCF_001811435.1	d__Bacteria;p__Firmicutes;c__Bacilli;o__Staphylococcales;f__Staphylococcaceae;g__Staphylococcus;s__Staphylococcus pettenkoferi	Staphylococcus sp. HMSC071G07	HMSC071G07	9	5	7.69e-07
Pseudothermotoga lettingae TMO	peaklist2	GCC	"d__Bacteria;p__Thermotogota;c__Thermotogae;o__Thermotogales;f__Thermotogaceae;g__Pseudothermotoga_B;s__Pseudothermotoga_B elfii"	50	GCA_003510705.1	d__Bacteria;p__Thermotogota;c__Thermotogae;o__Thermotogales;f__Thermotogaceae;g__Pseudothermotoga_B;s__Pseudothermotoga_B elfii	Pseudothermotoga sp.	UBA12547	8	5	4.17e-12
Pseudothermotoga lettingae TMO	peaklist3	GCC	"d__Bacteria;p__Thermotogota;c__Thermotogae;o__Thermotogales;f__Thermotogaceae;g__Pseudothermotoga_B;s__Pseudothermotoga_B elfii"	87	GCA_001508115.1	d__Bacteria;p__Thermotogota;c__Thermotogae;o__Thermotogales;f__Thermotogaceae;g__Pseudothermotoga_B;s__Pseudothermotoga_B elfii	Pseudothermotoga lettingae	39_14	10	5	0.000315
Pseudothermotoga lettingae TMO	peaklist4	GCC	"d__Bacteria;p__Thermotogota;c__Thermotogae;o__Thermotogales;f__Thermotogaceae;g__Pseudothermotoga_B;s__Pseudothermotoga_B elfii"	87	GCF_000504085.1	d__Bacteria;p__Thermotogota;c__Thermotogae;o__Thermotogales;f__Thermotogaceae;g__Pseudothermotoga_B;s__Pseudothermotoga_B elfii	Pseudothermotoga elfii DSM 9442 = NBRC 107921	NBRC 107921	12	6	1.11e-08
Tipidanaerobacter syntrophicus JE	peaklist1	GCC_DSM15586	"d__Bacteria;p__Firmicutes_A;c__Thermosediminibacteria;o__Thermosediminibacterales;f__Tepidanaerobacteraceae;g__Tepidanaerobacter;s__Tepidanaerobacter syntrophicus"	159	GCF_001485475.2	d__Bacteria;p__Firmicutes_A;c__Thermosediminibacteria;o__Thermosediminibacterales;f__Tepidanaerobacteraceae;g__Tepidanaerobacter;s__Tepidanaerobacter syntrophicus	Tepidanaerobacter syntrophicus	JL	22	12	1.16e-09
Tipidanaerobacter syntrophicus JE	peaklist2	GCC_DSM15586	"d__Bacteria;p__Firmicutes_A;c__Thermosediminibacteria;o__Thermosediminibacterales;f__Tepidanaerobacteraceae;g__Tepidanaerobacter;s__Tepidanaerobacter syntrophicus"	164	GCA_001896645.1	d__Bacteria;p__Firmicutes_A;c__Thermosediminibacteria;o__Thermosediminibacterales;f__Tepidanaerobacteraceae;g__Tepidanaerobacter;s__Tepidanaerobacter syntrophicus	Tepidanaerobacter sp. EBM-49	EBM-49	32	16	3.35e-15
Tipidanaerobacter syntrophicus JE	peaklist3	GCC_DSM15586	"d__Bacteria;p__Firmicutes_A;c__Thermosediminibacteria;o__Thermosediminibacterales;f__Tepidanaerobacteraceae;g__Tepidanaerobacter;s__Tepidanaerobacter syntrophicus"	187	GCC_DSM15586	"d__Bacteria;p__Firmicutes_A;c__Thermosediminibacteria;o__Thermosediminibacterales;f__Tepidanaerobacteraceae;g__Tepidanaerobacter;s__Tepidanaerobacter syntrophicus"	Tipidanaerobacter syntrophicus JE	JE	36	16	1.57e-15
Tipidanaerobacter syntrophicus JE	peaklist4	GCC_DSM15586	"d__Bacteria;p__Firmicutes_A;c__Thermosediminibacteria;o__Thermosediminibacterales;f__Tepidanaerobacteraceae;g__Tepidanaerobacter;s__Tepidanaerobacter syntrophicus"	192	GCC_DSM15586	"d__Bacteria;p__Firmicutes_A;c__Thermosediminibacteria;o__Thermosediminibacterales;f__Tepidanaerobacteraceae;g__Tepidanaerobacter;s__Tepidanaerobacter syntrophicus"	Tipidanaerobacter syntrophicus JE	JE	33	16	7.13e-17
Tipidanaerobacter syntrophicus JL	peaklist1	GCC_DSM15586	"d__Bacteria;p__Firmicutes_A;c__Thermosediminibacteria;o__Thermosediminibacterales;f__Tepidanaerobacteraceae;g__Tepidanaerobacter;s__Tepidanaerobacter syntrophicus"	337	GCC_DSM15586	"d__Bacteria;p__Firmicutes_A;c__Thermosediminibacteria;o__Thermosediminibacterales;f__Tepidanaerobacteraceae;g__Tepidanaerobacter;s__Tepidanaerobacter syntrophicus"	Tipidanaerobacter syntrophicus JE	JE	31	12	0.00277
Tipidanaerobacter syntrophicus JL	peaklist2	GCC_DSM15586	"d__Bacteria;p__Firmicutes_A;c__Thermosediminibacteria;o__Thermosediminibacterales;f__Tepidanaerobacteraceae;g__Tepidanaerobacter;s__Tepidanaerobacter syntrophicus"	334	GCF_001485475.2	d__Bacteria;p__Firmicutes_A;c__Thermosediminibacteria;o__Thermosediminibacterales;f__Tepidanaerobacteraceae;g__Tepidanaerobacter;s__Tepidanaerobacter syntrophicus	Tepidanaerobacter syntrophicus	JL	37	13	1.38e-06
Tipidanaerobacter syntrophicus JL	peaklist3	GCC_DSM15586	"d__Bacteria;p__Firmicutes_A;c__Thermosediminibacteria;o__Thermosediminibacterales;f__Tepidanaerobacteraceae;g__Tepidanaerobacter;s__Tepidanaerobacter syntrophicus"	319	GCF_001485475.2	d__Bacteria;p__Firmicutes_A;c__Thermosediminibacteria;o__Thermosediminibacterales;f__Tepidanaerobacteraceae;g__Tepidanaerobacter;s__Tepidanaerobacter syntrophicus	Tepidanaerobacter syntrophicus	JL	36	14	0.000137
Tipidanaerobacter syntrophicus JL	peaklist4	GCC_DSM15586	"d__Bacteria;p__Firmicutes_A;c__Thermosediminibacteria;o__Thermosediminibacterales;f__Tepidanaerobacteraceae;g__Tepidanaerobacter;s__Tepidanaerobacter syntrophicus"	308	GCF_001485475.2	d__Bacteria;p__Firmicutes_A;c__Thermosediminibacteria;o__Thermosediminibacterales;f__Tepidanaerobacteraceae;g__Tepidanaerobacter;s__Tepidanaerobacter syntrophicus	Tepidanaerobacter syntrophicus	JL	38	13	8.39e-05
Tipidanaerobacter syntrophicus OL	peaklist1	GCC_DSM15585	"d__Bacteria;p__Firmicutes_A;c__Thermosediminibacteria;o__Thermosediminibacterales;f__Tepidanaerobacteraceae;g__Tepidanaerobacter;s__Tepidanaerobacter syntrophicus"	221	GCC_DSM15585	"d__Bacteria;p__Firmicutes_A;c__Thermosediminibacteria;o__Thermosediminibacterales;f__Tepidanaerobacteraceae;g__Tepidanaerobacter;s__Tepidanaerobacter syntrophicus"	Tepidanaerobacter syntrophicus	OL	27	15	7.76e-07
Tipidanaerobacter syntrophicus OL	peaklist2	GCC_DSM15585	"d__Bacteria;p__Firmicutes_A;c__Thermosediminibacteria;o__Thermosediminibacterales;f__Tepidanaerobacteraceae;g__Tepidanaerobacter;s__Tepidanaerobacter syntrophicus"	222	GCA_001896645.1	d__Bacteria;p__Firmicutes_A;c__Thermosediminibacteria;o__Thermosediminibacterales;f__Tepidanaerobacteraceae;g__Tepidanaerobacter;s__Tepidanaerobacter syntrophicus	Tepidanaerobacter sp. EBM-49	EBM-49	22	11	0.000638
Tipidanaerobacter syntrophicus OL	peaklist3	GCC_DSM15585	"d__Bacteria;p__Firmicutes_A;c__Thermosediminibacteria;o__Thermosediminibacterales;f__Tepidanaerobacteraceae;g__Tepidanaerobacter;s__Tepidanaerobacter syntrophicus"	231	GCC_DSM15586	"d__Bacteria;p__Firmicutes_A;c__Thermosediminibacteria;o__Thermosediminibacterales;f__Tepidanaerobacteraceae;g__Tepidanaerobacter;s__Tepidanaerobacter syntrophicus"	Tipidanaerobacter syntrophicus JE	JE	31	13	7.15e-06
Tipidanaerobacter syntrophicus OL	peaklist4	GCC_DSM15585	"d__Bacteria;p__Firmicutes_A;c__Thermosediminibacteria;o__Thermosediminibacterales;f__Tepidanaerobacteraceae;g__Tepidanaerobacter;s__Tepidanaerobacter syntrophicus"	221	GCF_001485475.2	d__Bacteria;p__Firmicutes_A;c__Thermosediminibacteria;o__Thermosediminibacterales;f__Tepidanaerobacteraceae;g__Tepidanaerobacter;s__Tepidanaerobacter syntrophicus	Tepidanaerobacter syntrophicus	JL	22	12	5.94e-05
Variovorax paradoxus NBRC 15149	peaklist1	GCF_001591365.1	d__Bacteria;p__Proteobacteria;c__Gammaproteobacteria;o__Burkholderiales;f__Burkholderiaceae;g__Variovorax;s__Variovorax paradoxus	309	GCF_001591365.1	d__Bacteria;p__Proteobacteria;c__Gammaproteobacteria;o__Burkholderiales;f__Burkholderiaceae;g__Variovorax;s__Variovorax paradoxus	Variovorax paradoxus NBRC 15149	NBRC 15149	47	13	2.03e-05
Variovorax paradoxus NBRC 15149	peaklist2	GCF_001591365.1	d__Bacteria;p__Proteobacteria;c__Gammaproteobacteria;o__Burkholderiales;f__Burkholderiaceae;g__Variovorax;s__Variovorax paradoxus	262	GCF_001591365.1	d__Bacteria;p__Proteobacteria;c__Gammaproteobacteria;o__Burkholderiales;f__Burkholderiaceae;g__Variovorax;s__Variovorax paradoxus	Variovorax paradoxus NBRC 15149	NBRC 15149	44	15	2.94e-06
Variovorax paradoxus NBRC 15149	peaklist3	GCF_001591365.1	d__Bacteria;p__Proteobacteria;c__Gammaproteobacteria;o__Burkholderiales;f__Burkholderiaceae;g__Variovorax;s__Variovorax paradoxus	248	GCF_001591365.1	d__Bacteria;p__Proteobacteria;c__Gammaproteobacteria;o__Burkholderiales;f__Burkholderiaceae;g__Variovorax;s__Variovorax paradoxus	Variovorax paradoxus NBRC 15149	NBRC 15149	45	14	3.56e-06
Variovorax paradoxus NBRC 15149	peaklist4	GCF_001591365.1	d__Bacteria;p__Proteobacteria;c__Gammaproteobacteria;o__Burkholderiales;f__Burkholderiaceae;g__Variovorax;s__Variovorax paradoxus	243	GCF_001591365.1	d__Bacteria;p__Proteobacteria;c__Gammaproteobacteria;o__Burkholderiales;f__Burkholderiaceae;g__Variovorax;s__Variovorax paradoxus	Variovorax paradoxus NBRC 15149	NBRC 15149	45	13	3.56e-06
Xanthobacter autotrophicus NBRC 102463	peaklist1	GCF_005871085.1	d__Bacteria;p__Proteobacteria;c__Alphaproteobacteria;o__Rhizobiales;f__Xanthobacteraceae;g__Xanthobacter;s__Xanthobacter autotrophicus_A	421	GCF_005871085.1	d__Bacteria;p__Proteobacteria;c__Alphaproteobacteria;o__Rhizobiales;f__Xanthobacteraceae;g__Xanthobacter;s__Xanthobacter autotrophicus_A	Xanthobacter autotrophicus	DSM 432	64	18	2.86e-06
Xanthobacter autotrophicus NBRC 102463	peaklist2	GCF_005871085.1	d__Bacteria;p__Proteobacteria;c__Alphaproteobacteria;o__Rhizobiales;f__Xanthobacteraceae;g__Xanthobacter;s__Xanthobacter autotrophicus_A	368	GCF_005871085.1	d__Bacteria;p__Proteobacteria;c__Alphaproteobacteria;o__Rhizobiales;f__Xanthobacteraceae;g__Xanthobacter;s__Xanthobacter autotrophicus_A	Xanthobacter autotrophicus	DSM 432	60	18	1.7e-08
Xanthobacter autotrophicus NBRC 102463	peaklist3	GCF_005871085.1	d__Bacteria;p__Proteobacteria;c__Alphaproteobacteria;o__Rhizobiales;f__Xanthobacteraceae;g__Xanthobacter;s__Xanthobacter autotrophicus_A	422	GCF_005871085.1	d__Bacteria;p__Proteobacteria;c__Alphaproteobacteria;o__Rhizobiales;f__Xanthobacteraceae;g__Xanthobacter;s__Xanthobacter autotrophicus_A	Xanthobacter autotrophicus	DSM 432	74	18	8.32e-07
Xanthobacter autotrophicus NBRC 102463	peaklist4	GCF_005871085.1	d__Bacteria;p__Proteobacteria;c__Alphaproteobacteria;o__Rhizobiales;f__Xanthobacteraceae;g__Xanthobacter;s__Xanthobacter autotrophicus_A	371	GCF_005871085.1	d__Bacteria;p__Proteobacteria;c__Alphaproteobacteria;o__Rhizobiales;f__Xanthobacteraceae;g__Xanthobacter;s__Xanthobacter autotrophicus_A	Xanthobacter autotrophicus	DSM 432	74	19	1.03e-05
Xanthobacter flavus NBRC 14759	peaklist1	GCC_NBRC14759	"d__Bacteria; p__Proteobacteria; c__Alphaproteobacteria; o__Rhizobiales; f__Xanthobacteraceae; g__Xanthobacte"	390	GCC_NBRC14759	"d__Bacteria; p__Proteobacteria; c__Alphaproteobacteria; o__Rhizobiales; f__Xanthobacteraceae; g__Xanthobacte"	Xanthobacter flavus	NBRC 14759	71	16	0.000143
Xanthobacter flavus NBRC 14759	peaklist2	GCC_NBRC14759	"d__Bacteria; p__Proteobacteria; c__Alphaproteobacteria; o__Rhizobiales; f__Xanthobacteraceae; g__Xanthobacte"	312	GCC_NBRC14759	"d__Bacteria; p__Proteobacteria; c__Alphaproteobacteria; o__Rhizobiales; f__Xanthobacteraceae; g__Xanthobacte"	Xanthobacter flavus	NBRC 14759	62	16	2.61e-11
Xanthobacter flavus NBRC 14759	peaklist3	GCC_NBRC14759	"d__Bacteria; p__Proteobacteria; c__Alphaproteobacteria; o__Rhizobiales; f__Xanthobacteraceae; g__Xanthobacte"	334	GCC_NBRC14759	"d__Bacteria; p__Proteobacteria; c__Alphaproteobacteria; o__Rhizobiales; f__Xanthobacteraceae; g__Xanthobacte"	Xanthobacter flavus	NBRC 14759	69	14	1.04e-06
Xanthobacter flavus NBRC 14759	peaklist4	GCC_NBRC14759	"d__Bacteria; p__Proteobacteria; c__Alphaproteobacteria; o__Rhizobiales; f__Xanthobacteraceae; g__Xanthobacte"	350	GCC_NBRC14759	"d__Bacteria; p__Proteobacteria; c__Alphaproteobacteria; o__Rhizobiales; f__Xanthobacteraceae; g__Xanthobacte"	Xanthobacter flavus	NBRC 14759	73	14	0.000142
* Genome IDs starting with "GCC_" represent the genomes newly obtained and added in the database using GPMsDB-dbtk.
