# Supplementary material for: A large-scale genomically predicted protein mass database enables rapid and broad-spectrum identification of bacterial and archaeal isolates by mass spectrometry
Source: Genome Biol. 2023 Dec 5;24:257. doi: 10.1186/s13059-023-03096-4 (PMC10696839; doi:10.1186/s13059-023-03096-4)
Supplement: Supplementary file 5 — Additional file 5: Table S4. GPMsDB-tk results for identification of 13 acidobacterial strains. [file 13059_2023_3096_MOESM5_ESM.xlsx]

## Sheet: Table S4
Table S4 Summary of GPMsDB-tk results for identification of 13 actinobacterial strains. Results highlighted in blue represents incorrect classifications at the genome level and above. Results highlighted in red represents incorrect classifications at the species level and above.
Organims name	Relevant GenBank/RefSeq assembly accession	GTDB taxonomy (release 95)	Culturing type	Cultivation medium	Sample pretreatment method	Peak list no. (replicated determinations)	Total number of MALDI-TOF MS peaks	GenBank/RefSeq assembly accession top-scoring match*	GTDB taxonomy top-scoring match	NCBI organism name top-scoring match	Strain identifier top-scoring match	No. of MALDI-TOF MS peaks matched with top-scoring match	No. of MALDI-TOF MS peaks for ribosomal proteins matched with top-scoring match	Probability value
Agromyces rhizospherae NBRC16236	GCC_NBRC16236	"d__Bacteria; p__Actinobacteriota; c__Actinomycetia; o__Actinomycetales; f__Microbacteriaceae; g__Agromyces"	liquid-culture	230	FA	peaklist1	141	GCC_NBRC16236	"d__Bacteria; p__Actinobacteriota; c__Actinomycetia; o__Actinomycetales; f__Microbacteriaceae; g__Agromyces"	Agromyces rhizospherae NBRC16236	NBRC16236	22	12	4.27e-09
Agromyces rhizospherae NBRC16236	GCC_NBRC16236	"d__Bacteria; p__Actinobacteriota; c__Actinomycetia; o__Actinomycetales; f__Microbacteriaceae; g__Agromyces"	liquid-culture	230	FA	peaklist2	128	GCC_NBRC16236	"d__Bacteria; p__Actinobacteriota; c__Actinomycetia; o__Actinomycetales; f__Microbacteriaceae; g__Agromyces"	Agromyces rhizospherae NBRC16236	NBRC16236	24	13	1.39e-12
Agromyces rhizospherae NBRC16236	GCC_NBRC16236	"d__Bacteria; p__Actinobacteriota; c__Actinomycetia; o__Actinomycetales; f__Microbacteriaceae; g__Agromyces"	liquid-culture	230	FA	peaklist3	120	GCC_NBRC16236	"d__Bacteria; p__Actinobacteriota; c__Actinomycetia; o__Actinomycetales; f__Microbacteriaceae; g__Agromyces"	Agromyces rhizospherae NBRC16236	NBRC16236	21	11	2.77e-09
Agromyces rhizospherae NBRC16236	GCC_NBRC16236	"d__Bacteria; p__Actinobacteriota; c__Actinomycetia; o__Actinomycetales; f__Microbacteriaceae; g__Agromyces"	liquid-culture	230	FA	peaklist4	110	GCC_NBRC16236	"d__Bacteria; p__Actinobacteriota; c__Actinomycetia; o__Actinomycetales; f__Microbacteriaceae; g__Agromyces"	Agromyces rhizospherae NBRC16236	NBRC16236	24	12	1.8e-08
Agromyces rhizospherae NBRC16236	GCC_NBRC16236	"d__Bacteria; p__Actinobacteriota; c__Actinomycetia; o__Actinomycetales; f__Microbacteriaceae; g__Agromyces"	liquid-culture	230	FA-heating (50°C, 5min)	peaklist1	146	GCC_NBRC16236	"d__Bacteria; p__Actinobacteriota; c__Actinomycetia; o__Actinomycetales; f__Microbacteriaceae; g__Agromyces"	Agromyces rhizospherae NBRC16236	NBRC16236	23	16	1.57e-13
Agromyces rhizospherae NBRC16236	GCC_NBRC16236	"d__Bacteria; p__Actinobacteriota; c__Actinomycetia; o__Actinomycetales; f__Microbacteriaceae; g__Agromyces"	liquid-culture	230	FA-heating (50°C, 5min)	peaklist2	144	GCC_NBRC16236	"d__Bacteria; p__Actinobacteriota; c__Actinomycetia; o__Actinomycetales; f__Microbacteriaceae; g__Agromyces"	Agromyces rhizospherae NBRC16236	NBRC16236	21	15	2e-15
Agromyces rhizospherae NBRC16236	GCC_NBRC16236	"d__Bacteria; p__Actinobacteriota; c__Actinomycetia; o__Actinomycetales; f__Microbacteriaceae; g__Agromyces"	liquid-culture	230	FA-heating (50°C, 5min)	peaklist3	114	GCC_NBRC16236	"d__Bacteria; p__Actinobacteriota; c__Actinomycetia; o__Actinomycetales; f__Microbacteriaceae; g__Agromyces"	Agromyces rhizospherae NBRC16236	NBRC16236	20	12	2.5e-24
Agromyces rhizospherae NBRC16236	GCC_NBRC16236	"d__Bacteria; p__Actinobacteriota; c__Actinomycetia; o__Actinomycetales; f__Microbacteriaceae; g__Agromyces"	liquid-culture	230	FA-heating (50°C, 5min)	peaklist4	131	GCC_NBRC16236	"d__Bacteria; p__Actinobacteriota; c__Actinomycetia; o__Actinomycetales; f__Microbacteriaceae; g__Agromyces"	Agromyces rhizospherae NBRC16236	NBRC16236	29	16	3.34e-25
Agromyces rhizospherae NBRC16236	GCC_NBRC16236	"d__Bacteria; p__Actinobacteriota; c__Actinomycetia; o__Actinomycetales; f__Microbacteriaceae; g__Agromyces"	liquid-culture	230	TFA-beating (x4)	peaklist1	81	GCC_NBRC16236	"d__Bacteria; p__Actinobacteriota; c__Actinomycetia; o__Actinomycetales; f__Microbacteriaceae; g__Agromyces"	Agromyces rhizospherae NBRC16236	NBRC16236	14	8	1.22e-11
Agromyces rhizospherae NBRC16236	GCC_NBRC16236	"d__Bacteria; p__Actinobacteriota; c__Actinomycetia; o__Actinomycetales; f__Microbacteriaceae; g__Agromyces"	liquid-culture	230	TFA-beating (x4)	peaklist2	63	GCC_NBRC16236	"d__Bacteria; p__Actinobacteriota; c__Actinomycetia; o__Actinomycetales; f__Microbacteriaceae; g__Agromyces"	Agromyces rhizospherae NBRC16236	NBRC16236	12	7	7.88e-16
Agromyces rhizospherae NBRC16236	GCC_NBRC16236	"d__Bacteria; p__Actinobacteriota; c__Actinomycetia; o__Actinomycetales; f__Microbacteriaceae; g__Agromyces"	liquid-culture	230	TFA-beating (x4)	peaklist3	62	GCC_NBRC16236	"d__Bacteria; p__Actinobacteriota; c__Actinomycetia; o__Actinomycetales; f__Microbacteriaceae; g__Agromyces"	Agromyces rhizospherae NBRC16236	NBRC16236	11	6	4.49e-11
Agromyces rhizospherae NBRC16236	GCC_NBRC16236	"d__Bacteria; p__Actinobacteriota; c__Actinomycetia; o__Actinomycetales; f__Microbacteriaceae; g__Agromyces"	liquid-culture	230	TFA-beating (x4)	peaklist4	65	GCC_NBRC16236	"d__Bacteria; p__Actinobacteriota; c__Actinomycetia; o__Actinomycetales; f__Microbacteriaceae; g__Agromyces"	Agromyces rhizospherae NBRC16236	NBRC16236	13	6	1.22e-09
Agromyces rhizospherae NBRC16236	GCC_NBRC16236	"d__Bacteria; p__Actinobacteriota; c__Actinomycetia; o__Actinomycetales; f__Microbacteriaceae; g__Agromyces"	liquid-culture	230	TFA-beating (x4)	peaklist5	141	GCC_NBRC16236	"d__Bacteria; p__Actinobacteriota; c__Actinomycetia; o__Actinomycetales; f__Microbacteriaceae; g__Agromyces"	Agromyces rhizospherae NBRC16236	NBRC16236	31	20	7.12e-24
Agromyces rhizospherae NBRC16236	GCC_NBRC16236	"d__Bacteria; p__Actinobacteriota; c__Actinomycetia; o__Actinomycetales; f__Microbacteriaceae; g__Agromyces"	liquid-culture	230	TFA-beating (x4)	peaklist6	128	GCC_NBRC16236	"d__Bacteria; p__Actinobacteriota; c__Actinomycetia; o__Actinomycetales; f__Microbacteriaceae; g__Agromyces"	Agromyces rhizospherae NBRC16236	NBRC16236	22	16	1.57e-17
Agromyces rhizospherae NBRC16236	GCC_NBRC16236	"d__Bacteria; p__Actinobacteriota; c__Actinomycetia; o__Actinomycetales; f__Microbacteriaceae; g__Agromyces"	liquid-culture	230	TFA-beating (x4)	peaklist7	120	GCC_NBRC16236	"d__Bacteria; p__Actinobacteriota; c__Actinomycetia; o__Actinomycetales; f__Microbacteriaceae; g__Agromyces"	Agromyces rhizospherae NBRC16236	NBRC16236	25	16	6.19e-24
Agromyces rhizospherae NBRC16236	GCC_NBRC16236	"d__Bacteria; p__Actinobacteriota; c__Actinomycetia; o__Actinomycetales; f__Microbacteriaceae; g__Agromyces"	liquid-culture	230	TFA-beating (x4)	peaklist8	110	GCC_NBRC16236	"d__Bacteria; p__Actinobacteriota; c__Actinomycetia; o__Actinomycetales; f__Microbacteriaceae; g__Agromyces"	Agromyces rhizospherae NBRC16236	NBRC16236	26	16	9.36e-24
Agromyces rhizospherae NBRC16236	GCC_NBRC16236	"d__Bacteria; p__Actinobacteriota; c__Actinomycetia; o__Actinomycetales; f__Microbacteriaceae; g__Agromyces"	liquid-culture	802	FA	peaklist1	152	GCC_NBRC16236	"d__Bacteria; p__Actinobacteriota; c__Actinomycetia; o__Actinomycetales; f__Microbacteriaceae; g__Agromyces"	Agromyces rhizospherae NBRC16236	NBRC16236	32	15	5.17e-11
Agromyces rhizospherae NBRC16236	GCC_NBRC16236	"d__Bacteria; p__Actinobacteriota; c__Actinomycetia; o__Actinomycetales; f__Microbacteriaceae; g__Agromyces"	liquid-culture	802	FA	peaklist2	164	GCC_NBRC16236	"d__Bacteria; p__Actinobacteriota; c__Actinomycetia; o__Actinomycetales; f__Microbacteriaceae; g__Agromyces"	Agromyces rhizospherae NBRC16236	NBRC16236	29	17	4.18e-15
Agromyces rhizospherae NBRC16236	GCC_NBRC16236	"d__Bacteria; p__Actinobacteriota; c__Actinomycetia; o__Actinomycetales; f__Microbacteriaceae; g__Agromyces"	liquid-culture	802	FA	peaklist3	142	GCC_NBRC16236	"d__Bacteria; p__Actinobacteriota; c__Actinomycetia; o__Actinomycetales; f__Microbacteriaceae; g__Agromyces"	Agromyces rhizospherae NBRC16236	NBRC16236	10	6	0.000375
Agromyces rhizospherae NBRC16236	GCC_NBRC16236	"d__Bacteria; p__Actinobacteriota; c__Actinomycetia; o__Actinomycetales; f__Microbacteriaceae; g__Agromyces"	liquid-culture	802	FA	peaklist4	167	GCC_NBRC16236	"d__Bacteria; p__Actinobacteriota; c__Actinomycetia; o__Actinomycetales; f__Microbacteriaceae; g__Agromyces"	Agromyces rhizospherae NBRC16236	NBRC16236	24	10	4.8e-07
Agromyces rhizospherae NBRC16236	GCC_NBRC16236	"d__Bacteria; p__Actinobacteriota; c__Actinomycetia; o__Actinomycetales; f__Microbacteriaceae; g__Agromyces"	liquid-culture	802	FA-heating (50°C, 5min)	peaklist1	177	GCC_NBRC16236	"d__Bacteria; p__Actinobacteriota; c__Actinomycetia; o__Actinomycetales; f__Microbacteriaceae; g__Agromyces"	Agromyces rhizospherae NBRC16236	NBRC16236	31	18	2.89e-18
Agromyces rhizospherae NBRC16236	GCC_NBRC16236	"d__Bacteria; p__Actinobacteriota; c__Actinomycetia; o__Actinomycetales; f__Microbacteriaceae; g__Agromyces"	liquid-culture	802	FA-heating (50°C, 5min)	peaklist2	160	GCC_NBRC16236	"d__Bacteria; p__Actinobacteriota; c__Actinomycetia; o__Actinomycetales; f__Microbacteriaceae; g__Agromyces"	Agromyces rhizospherae NBRC16236	NBRC16236	28	16	1.63e-15
Agromyces rhizospherae NBRC16236	GCC_NBRC16236	"d__Bacteria; p__Actinobacteriota; c__Actinomycetia; o__Actinomycetales; f__Microbacteriaceae; g__Agromyces"	liquid-culture	802	FA-heating (50°C, 5min)	peaklist3	164	GCC_NBRC16236	"d__Bacteria; p__Actinobacteriota; c__Actinomycetia; o__Actinomycetales; f__Microbacteriaceae; g__Agromyces"	Agromyces rhizospherae NBRC16236	NBRC16236	18	13	1.89e-12
Agromyces rhizospherae NBRC16236	GCC_NBRC16236	"d__Bacteria; p__Actinobacteriota; c__Actinomycetia; o__Actinomycetales; f__Microbacteriaceae; g__Agromyces"	liquid-culture	802	FA-heating (50°C, 5min)	peaklist4	178	GCC_NBRC16236	"d__Bacteria; p__Actinobacteriota; c__Actinomycetia; o__Actinomycetales; f__Microbacteriaceae; g__Agromyces"	Agromyces rhizospherae NBRC16236	NBRC16236	32	18	1.78e-19
Agromyces rhizospherae NBRC16236	GCC_NBRC16236	"d__Bacteria; p__Actinobacteriota; c__Actinomycetia; o__Actinomycetales; f__Microbacteriaceae; g__Agromyces"	liquid-culture	802	TFA-beating (x4)	peaklist1	152	GCC_NBRC16236	"d__Bacteria; p__Actinobacteriota; c__Actinomycetia; o__Actinomycetales; f__Microbacteriaceae; g__Agromyces"	Agromyces rhizospherae NBRC16236	NBRC16236	19	9	1.13e-10
Agromyces rhizospherae NBRC16236	GCC_NBRC16236	"d__Bacteria; p__Actinobacteriota; c__Actinomycetia; o__Actinomycetales; f__Microbacteriaceae; g__Agromyces"	liquid-culture	802	TFA-beating (x4)	peaklist2	164	GCC_NBRC16236	"d__Bacteria; p__Actinobacteriota; c__Actinomycetia; o__Actinomycetales; f__Microbacteriaceae; g__Agromyces"	Agromyces rhizospherae NBRC16236	NBRC16236	17	10	1.37e-18
Agromyces rhizospherae NBRC16236	GCC_NBRC16236	"d__Bacteria; p__Actinobacteriota; c__Actinomycetia; o__Actinomycetales; f__Microbacteriaceae; g__Agromyces"	liquid-culture	802	TFA-beating (x4)	peaklist3	142	GCC_NBRC16236	"d__Bacteria; p__Actinobacteriota; c__Actinomycetia; o__Actinomycetales; f__Microbacteriaceae; g__Agromyces"	Agromyces rhizospherae NBRC16236	NBRC16236	17	8	2.98e-09
Agromyces rhizospherae NBRC16236	GCC_NBRC16236	"d__Bacteria; p__Actinobacteriota; c__Actinomycetia; o__Actinomycetales; f__Microbacteriaceae; g__Agromyces"	liquid-culture	802	TFA-beating (x4)	peaklist4	167	GCC_NBRC16236	"d__Bacteria; p__Actinobacteriota; c__Actinomycetia; o__Actinomycetales; f__Microbacteriaceae; g__Agromyces"	Agromyces rhizospherae NBRC16236	NBRC16236	30	11	2.51e-12
Agromyces rhizospherae NBRC16236	GCC_NBRC16236	"d__Bacteria; p__Actinobacteriota; c__Actinomycetia; o__Actinomycetales; f__Microbacteriaceae; g__Agromyces"	liquid-culture	802	TFA-beating (x4)	peaklist5	132	GCC_NBRC16236	"d__Bacteria; p__Actinobacteriota; c__Actinomycetia; o__Actinomycetales; f__Microbacteriaceae; g__Agromyces"	Agromyces rhizospherae NBRC16236	NBRC16236	33	21	1.49e-23
Agromyces rhizospherae NBRC16236	GCC_NBRC16236	"d__Bacteria; p__Actinobacteriota; c__Actinomycetia; o__Actinomycetales; f__Microbacteriaceae; g__Agromyces"	liquid-culture	802	TFA-beating (x4)	peaklist6	110	GCC_NBRC16236	"d__Bacteria; p__Actinobacteriota; c__Actinomycetia; o__Actinomycetales; f__Microbacteriaceae; g__Agromyces"	Agromyces rhizospherae NBRC16236	NBRC16236	37	23	6.18e-30
Agromyces rhizospherae NBRC16236	GCC_NBRC16236	"d__Bacteria; p__Actinobacteriota; c__Actinomycetia; o__Actinomycetales; f__Microbacteriaceae; g__Agromyces"	liquid-culture	802	TFA-beating (x4)	peaklist7	120	GCC_NBRC16236	"d__Bacteria; p__Actinobacteriota; c__Actinomycetia; o__Actinomycetales; f__Microbacteriaceae; g__Agromyces"	Agromyces rhizospherae NBRC16236	NBRC16236	36	20	5.91e-23
Agromyces rhizospherae NBRC16236	GCC_NBRC16236	"d__Bacteria; p__Actinobacteriota; c__Actinomycetia; o__Actinomycetales; f__Microbacteriaceae; g__Agromyces"	liquid-culture	802	TFA-beating (x4)	peaklist8	137	GCC_NBRC16236	"d__Bacteria; p__Actinobacteriota; c__Actinomycetia; o__Actinomycetales; f__Microbacteriaceae; g__Agromyces"	Agromyces rhizospherae NBRC16236	NBRC16236	41	22	2.26e-15
Agromyces rhizospherae NBRC16236	GCC_NBRC16236	"d__Bacteria; p__Actinobacteriota; c__Actinomycetia; o__Actinomycetales; f__Microbacteriaceae; g__Agromyces"	solid-culture	230	FA	peaklist1	120	GCC_NBRC16236	"d__Bacteria; p__Actinobacteriota; c__Actinomycetia; o__Actinomycetales; f__Microbacteriaceae; g__Agromyces"	Agromyces rhizospherae NBRC16236	NBRC16236	19	9	3.85e-11
Agromyces rhizospherae NBRC16236	GCC_NBRC16236	"d__Bacteria; p__Actinobacteriota; c__Actinomycetia; o__Actinomycetales; f__Microbacteriaceae; g__Agromyces"	solid-culture	230	FA	peaklist2	117	GCC_NBRC16236	"d__Bacteria; p__Actinobacteriota; c__Actinomycetia; o__Actinomycetales; f__Microbacteriaceae; g__Agromyces"	Agromyces rhizospherae NBRC16236	NBRC16236	17	10	1.84e-16
Agromyces rhizospherae NBRC16236	GCC_NBRC16236	"d__Bacteria; p__Actinobacteriota; c__Actinomycetia; o__Actinomycetales; f__Microbacteriaceae; g__Agromyces"	solid-culture	230	FA	peaklist3	84	GCA_003533385.1	d__Bacteria;p__Actinobacteriota;c__Actinomycetia;o__Actinomycetales;f__Dermatophilaceae;g__Dermacoccus;s__Dermacoccus nishinomiyaensis	Dermacoccus sp.	UBA11678	12	5	2.28e-11
Agromyces rhizospherae NBRC16236	GCC_NBRC16236	"d__Bacteria; p__Actinobacteriota; c__Actinomycetia; o__Actinomycetales; f__Microbacteriaceae; g__Agromyces"	solid-culture	230	FA	peaklist4	46	GCA_004561765.1	d__Bacteria;p__Actinobacteriota;c__Coriobacteriia;o__Coriobacteriales;f__Eggerthellaceae;g__UMGS1773;s__UMGS1773 sp003343725	bacterium	W1P44.035	3	3	3.49e-08
Agromyces rhizospherae NBRC16236	GCC_NBRC16236	"d__Bacteria; p__Actinobacteriota; c__Actinomycetia; o__Actinomycetales; f__Microbacteriaceae; g__Agromyces"	solid-culture	230	FA-heating (50°C, 5min)	peaklist1	172	GCC_NBRC16236	"d__Bacteria; p__Actinobacteriota; c__Actinomycetia; o__Actinomycetales; f__Microbacteriaceae; g__Agromyces"	Agromyces rhizospherae NBRC16236	NBRC16236	28	16	2.6e-16
Agromyces rhizospherae NBRC16236	GCC_NBRC16236	"d__Bacteria; p__Actinobacteriota; c__Actinomycetia; o__Actinomycetales; f__Microbacteriaceae; g__Agromyces"	solid-culture	230	FA-heating (50°C, 5min)	peaklist2	159	GCC_NBRC16236	"d__Bacteria; p__Actinobacteriota; c__Actinomycetia; o__Actinomycetales; f__Microbacteriaceae; g__Agromyces"	Agromyces rhizospherae NBRC16236	NBRC16236	20	12	3.71e-11
Agromyces rhizospherae NBRC16236	GCC_NBRC16236	"d__Bacteria; p__Actinobacteriota; c__Actinomycetia; o__Actinomycetales; f__Microbacteriaceae; g__Agromyces"	solid-culture	230	FA-heating (50°C, 5min)	peaklist3	162	GCC_NBRC16236	"d__Bacteria; p__Actinobacteriota; c__Actinomycetia; o__Actinomycetales; f__Microbacteriaceae; g__Agromyces"	Agromyces rhizospherae NBRC16236	NBRC16236	21	13	5.92e-12
Agromyces rhizospherae NBRC16236	GCC_NBRC16236	"d__Bacteria; p__Actinobacteriota; c__Actinomycetia; o__Actinomycetales; f__Microbacteriaceae; g__Agromyces"	solid-culture	230	FA-heating (50°C, 5min)	peaklist4	184	GCC_NBRC16236	"d__Bacteria; p__Actinobacteriota; c__Actinomycetia; o__Actinomycetales; f__Microbacteriaceae; g__Agromyces"	Agromyces rhizospherae NBRC16236	NBRC16236	22	15	2.07e-13
Agromyces rhizospherae NBRC16236	GCC_NBRC16236	"d__Bacteria; p__Actinobacteriota; c__Actinomycetia; o__Actinomycetales; f__Microbacteriaceae; g__Agromyces"	solid-culture	230	TFA-beating (x4)	peaklist1	97	GCC_NBRC16236	"d__Bacteria; p__Actinobacteriota; c__Actinomycetia; o__Actinomycetales; f__Microbacteriaceae; g__Agromyces"	Agromyces rhizospherae NBRC16236	NBRC16236	14	8	9.64e-10
Agromyces rhizospherae NBRC16236	GCC_NBRC16236	"d__Bacteria; p__Actinobacteriota; c__Actinomycetia; o__Actinomycetales; f__Microbacteriaceae; g__Agromyces"	solid-culture	230	TFA-beating (x4)	peaklist2	69	GCA_002307775.1	d__Bacteria;p__Proteobacteria;c__Gammaproteobacteria;o__Pseudomonadales;f__Pseudomonadaceae;g__Pseudomonas_A;s__Pseudomonas_A stutzeri_AB	Pseudomonas stutzeri	UBA1300	15	4	0.000735
Agromyces rhizospherae NBRC16236	GCC_NBRC16236	"d__Bacteria; p__Actinobacteriota; c__Actinomycetia; o__Actinomycetales; f__Microbacteriaceae; g__Agromyces"	solid-culture	230	TFA-beating (x4)	peaklist3	75	GCF_004103125.1	d__Bacteria;p__Firmicutes;c__Bacilli;o__Lactobacillales;f__Enterococcaceae;g__Enterococcus;s__Enterococcus faecalis	Enterococcus faecalis	EF427	15	7	8.91e-09
Agromyces rhizospherae NBRC16236	GCC_NBRC16236	"d__Bacteria; p__Actinobacteriota; c__Actinomycetia; o__Actinomycetales; f__Microbacteriaceae; g__Agromyces"	solid-culture	230	TFA-beating (x4)	peaklist4	95	GCC_NBRC16236	"d__Bacteria; p__Actinobacteriota; c__Actinomycetia; o__Actinomycetales; f__Microbacteriaceae; g__Agromyces"	Agromyces rhizospherae NBRC16236	NBRC16236	20	7	3.65e-07
Agromyces rhizospherae NBRC16236	GCC_NBRC16236	"d__Bacteria; p__Actinobacteriota; c__Actinomycetia; o__Actinomycetales; f__Microbacteriaceae; g__Agromyces"	solid-culture	802	FA	peaklist1	157	GCC_NBRC16236	"d__Bacteria; p__Actinobacteriota; c__Actinomycetia; o__Actinomycetales; f__Microbacteriaceae; g__Agromyces"	Agromyces rhizospherae NBRC16236	NBRC16236	28	15	2.12e-14
Agromyces rhizospherae NBRC16236	GCC_NBRC16236	"d__Bacteria; p__Actinobacteriota; c__Actinomycetia; o__Actinomycetales; f__Microbacteriaceae; g__Agromyces"	solid-culture	802	FA	peaklist2	141	GCC_NBRC16236	"d__Bacteria; p__Actinobacteriota; c__Actinomycetia; o__Actinomycetales; f__Microbacteriaceae; g__Agromyces"	Agromyces rhizospherae NBRC16236	NBRC16236	21	13	6.67e-17
Agromyces rhizospherae NBRC16236	GCC_NBRC16236	"d__Bacteria; p__Actinobacteriota; c__Actinomycetia; o__Actinomycetales; f__Microbacteriaceae; g__Agromyces"	solid-culture	802	FA	peaklist3	122	GCC_NBRC16236	"d__Bacteria; p__Actinobacteriota; c__Actinomycetia; o__Actinomycetales; f__Microbacteriaceae; g__Agromyces"	Agromyces rhizospherae NBRC16236	NBRC16236	20	11	1.84e-15
Agromyces rhizospherae NBRC16236	GCC_NBRC16236	"d__Bacteria; p__Actinobacteriota; c__Actinomycetia; o__Actinomycetales; f__Microbacteriaceae; g__Agromyces"	solid-culture	802	FA	peaklist4	128	GCC_NBRC16236	"d__Bacteria; p__Actinobacteriota; c__Actinomycetia; o__Actinomycetales; f__Microbacteriaceae; g__Agromyces"	Agromyces rhizospherae NBRC16236	NBRC16236	24	15	6.65e-21
Agromyces rhizospherae NBRC16236	GCC_NBRC16236	"d__Bacteria; p__Actinobacteriota; c__Actinomycetia; o__Actinomycetales; f__Microbacteriaceae; g__Agromyces"	solid-culture	802	FA-heating (50°C, 5min)	peaklist1	170	GCC_NBRC16236	"d__Bacteria; p__Actinobacteriota; c__Actinomycetia; o__Actinomycetales; f__Microbacteriaceae; g__Agromyces"	Agromyces rhizospherae NBRC16236	NBRC16236	33	16	2.84e-13
Agromyces rhizospherae NBRC16236	GCC_NBRC16236	"d__Bacteria; p__Actinobacteriota; c__Actinomycetia; o__Actinomycetales; f__Microbacteriaceae; g__Agromyces"	solid-culture	802	FA-heating (50°C, 5min)	peaklist2	105	GCC_NBRC16236	"d__Bacteria; p__Actinobacteriota; c__Actinomycetia; o__Actinomycetales; f__Microbacteriaceae; g__Agromyces"	Agromyces rhizospherae NBRC16236	NBRC16236	20	9	3.05e-07
Agromyces rhizospherae NBRC16236	GCC_NBRC16236	"d__Bacteria; p__Actinobacteriota; c__Actinomycetia; o__Actinomycetales; f__Microbacteriaceae; g__Agromyces"	solid-culture	802	FA-heating (50°C, 5min)	peaklist3	172	GCC_NBRC16236	"d__Bacteria; p__Actinobacteriota; c__Actinomycetia; o__Actinomycetales; f__Microbacteriaceae; g__Agromyces"	Agromyces rhizospherae NBRC16236	NBRC16236	33	16	3.69e-09
Agromyces rhizospherae NBRC16236	GCC_NBRC16236	"d__Bacteria; p__Actinobacteriota; c__Actinomycetia; o__Actinomycetales; f__Microbacteriaceae; g__Agromyces"	solid-culture	802	FA-heating (50°C, 5min)	peaklist4	156	GCC_NBRC16236	"d__Bacteria; p__Actinobacteriota; c__Actinomycetia; o__Actinomycetales; f__Microbacteriaceae; g__Agromyces"	Agromyces rhizospherae NBRC16236	NBRC16236	28	15	3.81e-14
Agromyces rhizospherae NBRC16236	GCC_NBRC16236	"d__Bacteria; p__Actinobacteriota; c__Actinomycetia; o__Actinomycetales; f__Microbacteriaceae; g__Agromyces"	solid-culture	802	TFA-beating (x4)	peaklist1	38	GCC_NBRC16236	"d__Bacteria; p__Actinobacteriota; c__Actinomycetia; o__Actinomycetales; f__Microbacteriaceae; g__Agromyces"	Agromyces rhizospherae NBRC16236	NBRC16236	5	4	2.54e-09
Agromyces rhizospherae NBRC16236	GCC_NBRC16236	"d__Bacteria; p__Actinobacteriota; c__Actinomycetia; o__Actinomycetales; f__Microbacteriaceae; g__Agromyces"	solid-culture	802	TFA-beating (x4)	peaklist2	35	GCC_NBRC16236	"d__Bacteria; p__Actinobacteriota; c__Actinomycetia; o__Actinomycetales; f__Microbacteriaceae; g__Agromyces"	Agromyces rhizospherae NBRC16236	NBRC16236	9	5	2.95e-14
Agromyces rhizospherae NBRC16236	GCC_NBRC16236	"d__Bacteria; p__Actinobacteriota; c__Actinomycetia; o__Actinomycetales; f__Microbacteriaceae; g__Agromyces"	solid-culture	802	TFA-beating (x4)	peaklist3	85	GCA_002391905.1	d__Bacteria;p__Firmicutes;c__Bacilli;o__Staphylococcales;f__Staphylococcaceae;g__Macrococcus_B;s__Macrococcus_B caseolyticus	Staphylococcaceae bacterium UBA3889	UBA3889	8	4	2.19e-05
Agromyces rhizospherae NBRC16236	GCC_NBRC16236	"d__Bacteria; p__Actinobacteriota; c__Actinomycetia; o__Actinomycetales; f__Microbacteriaceae; g__Agromyces"	solid-culture	802	TFA-beating (x4)	peaklist4	55	GCC_NBRC16236	"d__Bacteria; p__Actinobacteriota; c__Actinomycetia; o__Actinomycetales; f__Microbacteriaceae; g__Agromyces"	Agromyces rhizospherae NBRC16236	NBRC16236	10	7	2.72e-16
Arthrobacter globiformis NBRC12137	GCF_000238915.1	d__Bacteria;p__Actinobacteriota;c__Actinomycetia;o__Actinomycetales;f__Micrococcaceae;g__Arthrobacter;s__Arthrobacter globiformis	liquid-culture	230	FA	peaklist1	132	GCF_000238915.1	d__Bacteria;p__Actinobacteriota;c__Actinomycetia;o__Actinomycetales;f__Micrococcaceae;g__Arthrobacter;s__Arthrobacter globiformis	Arthrobacter globiformis NBRC 12137	NBRC 12137	29	9	2.6e-06
Arthrobacter globiformis NBRC12137	GCF_000238915.1	d__Bacteria;p__Actinobacteriota;c__Actinomycetia;o__Actinomycetales;f__Micrococcaceae;g__Arthrobacter;s__Arthrobacter globiformis	liquid-culture	230	FA	peaklist2	150	GCF_000238915.1	d__Bacteria;p__Actinobacteriota;c__Actinomycetia;o__Actinomycetales;f__Micrococcaceae;g__Arthrobacter;s__Arthrobacter globiformis	Arthrobacter globiformis NBRC 12137	NBRC 12137	30	9	1.87e-06
Arthrobacter globiformis NBRC12137	GCF_000238915.1	d__Bacteria;p__Actinobacteriota;c__Actinomycetia;o__Actinomycetales;f__Micrococcaceae;g__Arthrobacter;s__Arthrobacter globiformis	liquid-culture	230	FA	peaklist3	125	GCF_000238915.1	d__Bacteria;p__Actinobacteriota;c__Actinomycetia;o__Actinomycetales;f__Micrococcaceae;g__Arthrobacter;s__Arthrobacter globiformis	Arthrobacter globiformis NBRC 12137	NBRC 12137	21	8	9.6e-05
Arthrobacter globiformis NBRC12137	GCF_000238915.1	d__Bacteria;p__Actinobacteriota;c__Actinomycetia;o__Actinomycetales;f__Micrococcaceae;g__Arthrobacter;s__Arthrobacter globiformis	liquid-culture	230	FA	peaklist4	147	GCF_000238915.1	d__Bacteria;p__Actinobacteriota;c__Actinomycetia;o__Actinomycetales;f__Micrococcaceae;g__Arthrobacter;s__Arthrobacter globiformis	Arthrobacter globiformis NBRC 12137	NBRC 12137	26	8	2.18e-05
Arthrobacter globiformis NBRC12137	GCF_000238915.1	d__Bacteria;p__Actinobacteriota;c__Actinomycetia;o__Actinomycetales;f__Micrococcaceae;g__Arthrobacter;s__Arthrobacter globiformis	liquid-culture	802	FA	peaklist1	138	GCF_000238915.1	d__Bacteria;p__Actinobacteriota;c__Actinomycetia;o__Actinomycetales;f__Micrococcaceae;g__Arthrobacter;s__Arthrobacter globiformis	Arthrobacter globiformis NBRC 12137	NBRC 12137	27	9	6.32e-07
Arthrobacter globiformis NBRC12137	GCF_000238915.1	d__Bacteria;p__Actinobacteriota;c__Actinomycetia;o__Actinomycetales;f__Micrococcaceae;g__Arthrobacter;s__Arthrobacter globiformis	liquid-culture	802	FA	peaklist2	140	GCF_000238915.1	d__Bacteria;p__Actinobacteriota;c__Actinomycetia;o__Actinomycetales;f__Micrococcaceae;g__Arthrobacter;s__Arthrobacter globiformis	Arthrobacter globiformis NBRC 12137	NBRC 12137	27	9	1.14e-05
Arthrobacter globiformis NBRC12137	GCF_000238915.1	d__Bacteria;p__Actinobacteriota;c__Actinomycetia;o__Actinomycetales;f__Micrococcaceae;g__Arthrobacter;s__Arthrobacter globiformis	liquid-culture	802	FA	peaklist3	123	GCF_000238915.1	d__Bacteria;p__Actinobacteriota;c__Actinomycetia;o__Actinomycetales;f__Micrococcaceae;g__Arthrobacter;s__Arthrobacter globiformis	Arthrobacter globiformis NBRC 12137	NBRC 12137	22	8	1.79e-07
Arthrobacter globiformis NBRC12137	GCF_000238915.1	d__Bacteria;p__Actinobacteriota;c__Actinomycetia;o__Actinomycetales;f__Micrococcaceae;g__Arthrobacter;s__Arthrobacter globiformis	liquid-culture	802	FA	peaklist4	112	GCF_004358765.1	d__Bacteria;p__Actinobacteriota;c__Actinomycetia;o__Actinomycetales;f__Micrococcaceae;g__Pseudarthrobacter;s__Pseudarthrobacter nitrophenolicus	Arthrobacter nitrophenolicus	S-A1	14	6	5.24e-05
Arthrobacter globiformis NBRC12137	GCF_000238915.1	d__Bacteria;p__Actinobacteriota;c__Actinomycetia;o__Actinomycetales;f__Micrococcaceae;g__Arthrobacter;s__Arthrobacter globiformis	solid-culture	230	FA	peaklist1	173	GCF_000238915.1	d__Bacteria;p__Actinobacteriota;c__Actinomycetia;o__Actinomycetales;f__Micrococcaceae;g__Arthrobacter;s__Arthrobacter globiformis	Arthrobacter globiformis NBRC 12137	NBRC 12137	41	16	1.43e-12
Arthrobacter globiformis NBRC12137	GCF_000238915.1	d__Bacteria;p__Actinobacteriota;c__Actinomycetia;o__Actinomycetales;f__Micrococcaceae;g__Arthrobacter;s__Arthrobacter globiformis	solid-culture	230	FA	peaklist2	167	GCF_000238915.1	d__Bacteria;p__Actinobacteriota;c__Actinomycetia;o__Actinomycetales;f__Micrococcaceae;g__Arthrobacter;s__Arthrobacter globiformis	Arthrobacter globiformis NBRC 12137	NBRC 12137	36	16	2.56e-23
Arthrobacter globiformis NBRC12137	GCF_000238915.1	d__Bacteria;p__Actinobacteriota;c__Actinomycetia;o__Actinomycetales;f__Micrococcaceae;g__Arthrobacter;s__Arthrobacter globiformis	solid-culture	230	FA	peaklist3	158	GCF_000238915.1	d__Bacteria;p__Actinobacteriota;c__Actinomycetia;o__Actinomycetales;f__Micrococcaceae;g__Arthrobacter;s__Arthrobacter globiformis	Arthrobacter globiformis NBRC 12137	NBRC 12137	36	15	3.19e-15
Arthrobacter globiformis NBRC12137	GCF_000238915.1	d__Bacteria;p__Actinobacteriota;c__Actinomycetia;o__Actinomycetales;f__Micrococcaceae;g__Arthrobacter;s__Arthrobacter globiformis	solid-culture	230	FA	peaklist4	146	GCF_000238915.1	d__Bacteria;p__Actinobacteriota;c__Actinomycetia;o__Actinomycetales;f__Micrococcaceae;g__Arthrobacter;s__Arthrobacter globiformis	Arthrobacter globiformis NBRC 12137	NBRC 12137	30	12	1.04e-10
Arthrobacter globiformis NBRC12137	GCF_000238915.1	d__Bacteria;p__Actinobacteriota;c__Actinomycetia;o__Actinomycetales;f__Micrococcaceae;g__Arthrobacter;s__Arthrobacter globiformis	solid-culture	802	FA	peaklist1	193	GCF_000238915.1	d__Bacteria;p__Actinobacteriota;c__Actinomycetia;o__Actinomycetales;f__Micrococcaceae;g__Arthrobacter;s__Arthrobacter globiformis	Arthrobacter globiformis NBRC 12137	NBRC 12137	41	15	1.51e-09
Arthrobacter globiformis NBRC12137	GCF_000238915.1	d__Bacteria;p__Actinobacteriota;c__Actinomycetia;o__Actinomycetales;f__Micrococcaceae;g__Arthrobacter;s__Arthrobacter globiformis	solid-culture	802	FA	peaklist2	193	GCF_000238915.1	d__Bacteria;p__Actinobacteriota;c__Actinomycetia;o__Actinomycetales;f__Micrococcaceae;g__Arthrobacter;s__Arthrobacter globiformis	Arthrobacter globiformis NBRC 12137	NBRC 12137	50	17	9.15e-21
Arthrobacter globiformis NBRC12137	GCF_000238915.1	d__Bacteria;p__Actinobacteriota;c__Actinomycetia;o__Actinomycetales;f__Micrococcaceae;g__Arthrobacter;s__Arthrobacter globiformis	solid-culture	802	FA	peaklist3	183	GCF_000238915.1	d__Bacteria;p__Actinobacteriota;c__Actinomycetia;o__Actinomycetales;f__Micrococcaceae;g__Arthrobacter;s__Arthrobacter globiformis	Arthrobacter globiformis NBRC 12137	NBRC 12137	46	15	5.37e-10
Arthrobacter globiformis NBRC12137	GCF_000238915.1	d__Bacteria;p__Actinobacteriota;c__Actinomycetia;o__Actinomycetales;f__Micrococcaceae;g__Arthrobacter;s__Arthrobacter globiformis	solid-culture	802	FA	peaklist4	163	GCF_000238915.1	d__Bacteria;p__Actinobacteriota;c__Actinomycetia;o__Actinomycetales;f__Micrococcaceae;g__Arthrobacter;s__Arthrobacter globiformis	Arthrobacter globiformis NBRC 12137	NBRC 12137	35	13	4.01e-11
Brachybacterium conglomeratum NBRC15472	GCC_NBRC15472	"d__Bacteria;p__Actinobacteriota;c__Actinomycetia;o__Actinomycetales;f__Dermabacteraceae;g__Brachybacterium"	liquid-culture	802	FA	peaklist1	173	GCC_NBRC15472	"d__Bacteria;p__Actinobacteriota;c__Actinomycetia;o__Actinomycetales;f__Dermabacteraceae;g__Brachybacterium"	Brachybacterium conglomeratum NBRC15472	NBRC15472	37	14	3.13e-10
Brachybacterium conglomeratum NBRC15472	GCC_NBRC15472	"d__Bacteria;p__Actinobacteriota;c__Actinomycetia;o__Actinomycetales;f__Dermabacteraceae;g__Brachybacterium"	liquid-culture	802	FA	peaklist2	192	GCF_003994255.1	d__Bacteria;p__Actinobacteriota;c__Actinomycetia;o__Actinomycetales;f__Dermabacteraceae;g__Brachybacterium;s__Brachybacterium paraconglomeratum	Brachybacterium paraconglomeratum	KCTC 9916	46	21	3.55e-17
Brachybacterium conglomeratum NBRC15472	GCC_NBRC15472	"d__Bacteria;p__Actinobacteriota;c__Actinomycetia;o__Actinomycetales;f__Dermabacteraceae;g__Brachybacterium"	liquid-culture	802	FA	peaklist3	142	GCF_003994255.1	d__Bacteria;p__Actinobacteriota;c__Actinomycetia;o__Actinomycetales;f__Dermabacteraceae;g__Brachybacterium;s__Brachybacterium paraconglomeratum	Brachybacterium paraconglomeratum	KCTC 9916	34	15	2.08e-26
Brachybacterium conglomeratum NBRC15472	GCC_NBRC15472	"d__Bacteria;p__Actinobacteriota;c__Actinomycetia;o__Actinomycetales;f__Dermabacteraceae;g__Brachybacterium"	liquid-culture	802	FA	peaklist4	177	GCF_003994255.1	d__Bacteria;p__Actinobacteriota;c__Actinomycetia;o__Actinomycetales;f__Dermabacteraceae;g__Brachybacterium;s__Brachybacterium paraconglomeratum	Brachybacterium paraconglomeratum	KCTC 9916	35	15	1.54e-11
Brachybacterium conglomeratum NBRC15472	GCC_NBRC15472	"d__Bacteria;p__Actinobacteriota;c__Actinomycetia;o__Actinomycetales;f__Dermabacteraceae;g__Brachybacterium"	liquid-culture	DSM92	FA	peaklist1	201	GCC_NBRC15472	"d__Bacteria;p__Actinobacteriota;c__Actinomycetia;o__Actinomycetales;f__Dermabacteraceae;g__Brachybacterium"	Brachybacterium conglomeratum NBRC15472	NBRC15472	42	15	3.97e-11
Brachybacterium conglomeratum NBRC15472	GCC_NBRC15472	"d__Bacteria;p__Actinobacteriota;c__Actinomycetia;o__Actinomycetales;f__Dermabacteraceae;g__Brachybacterium"	liquid-culture	DSM92	FA	peaklist2	159	GCF_003994255.1	d__Bacteria;p__Actinobacteriota;c__Actinomycetia;o__Actinomycetales;f__Dermabacteraceae;g__Brachybacterium;s__Brachybacterium paraconglomeratum	Brachybacterium paraconglomeratum	KCTC 9916	35	17	4.8e-23
Brachybacterium conglomeratum NBRC15472	GCC_NBRC15472	"d__Bacteria;p__Actinobacteriota;c__Actinomycetia;o__Actinomycetales;f__Dermabacteraceae;g__Brachybacterium"	liquid-culture	DSM92	FA	peaklist3	140	GCF_000233655.1	d__Bacteria;p__Actinobacteriota;c__Actinomycetia;o__Actinomycetales;f__Dermabacteraceae;g__Brachybacterium;s__Brachybacterium paraconglomeratum	Brachybacterium paraconglomeratum LC44	LC44	22	11	5.73e-13
Brachybacterium conglomeratum NBRC15472	GCC_NBRC15472	"d__Bacteria;p__Actinobacteriota;c__Actinomycetia;o__Actinomycetales;f__Dermabacteraceae;g__Brachybacterium"	liquid-culture	DSM92	FA	peaklist4	129	GCF_003994255.1	d__Bacteria;p__Actinobacteriota;c__Actinomycetia;o__Actinomycetales;f__Dermabacteraceae;g__Brachybacterium;s__Brachybacterium paraconglomeratum	Brachybacterium paraconglomeratum	KCTC 9916	31	16	4.22e-20
Brachybacterium conglomeratum NBRC15472	GCC_NBRC15472	"d__Bacteria;p__Actinobacteriota;c__Actinomycetia;o__Actinomycetales;f__Dermabacteraceae;g__Brachybacterium"	liquid-culture	DSM92	FA	peaklist5	192	GCF_003994255.1	d__Bacteria;p__Actinobacteriota;c__Actinomycetia;o__Actinomycetales;f__Dermabacteraceae;g__Brachybacterium;s__Brachybacterium paraconglomeratum	Brachybacterium paraconglomeratum	KCTC 9916	37	13	1.8e-11
Brachybacterium conglomeratum NBRC15472	GCC_NBRC15472	"d__Bacteria;p__Actinobacteriota;c__Actinomycetia;o__Actinomycetales;f__Dermabacteraceae;g__Brachybacterium"	liquid-culture	DSM92	FA	peaklist6	141	GCF_003994255.1	d__Bacteria;p__Actinobacteriota;c__Actinomycetia;o__Actinomycetales;f__Dermabacteraceae;g__Brachybacterium;s__Brachybacterium paraconglomeratum	Brachybacterium paraconglomeratum	KCTC 9916	33	15	2.09e-15
Brachybacterium conglomeratum NBRC15472	GCC_NBRC15472	"d__Bacteria;p__Actinobacteriota;c__Actinomycetia;o__Actinomycetales;f__Dermabacteraceae;g__Brachybacterium"	liquid-culture	DSM92	FA	peaklist7	121	GCF_000233655.1	d__Bacteria;p__Actinobacteriota;c__Actinomycetia;o__Actinomycetales;f__Dermabacteraceae;g__Brachybacterium;s__Brachybacterium paraconglomeratum	Brachybacterium paraconglomeratum LC44	LC44	19	9	7.66e-18
Brachybacterium conglomeratum NBRC15472	GCC_NBRC15472	"d__Bacteria;p__Actinobacteriota;c__Actinomycetia;o__Actinomycetales;f__Dermabacteraceae;g__Brachybacterium"	liquid-culture	DSM92	FA	peaklist8	100	GCF_003994255.1	d__Bacteria;p__Actinobacteriota;c__Actinomycetia;o__Actinomycetales;f__Dermabacteraceae;g__Brachybacterium;s__Brachybacterium paraconglomeratum	Brachybacterium paraconglomeratum	KCTC 9916	28	13	1.4e-21
Brachybacterium conglomeratum NBRC15472	GCC_NBRC15472	"d__Bacteria;p__Actinobacteriota;c__Actinomycetia;o__Actinomycetales;f__Dermabacteraceae;g__Brachybacterium"	solid-culture	802	FA	peaklist1	203	GCC_NBRC15472	"d__Bacteria;p__Actinobacteriota;c__Actinomycetia;o__Actinomycetales;f__Dermabacteraceae;g__Brachybacterium"	Brachybacterium conglomeratum NBRC15472	NBRC15472	51	19	1.81e-16
Brachybacterium conglomeratum NBRC15472	GCC_NBRC15472	"d__Bacteria;p__Actinobacteriota;c__Actinomycetia;o__Actinomycetales;f__Dermabacteraceae;g__Brachybacterium"	solid-culture	802	FA	peaklist2	180	GCC_NBRC15472	"d__Bacteria;p__Actinobacteriota;c__Actinomycetia;o__Actinomycetales;f__Dermabacteraceae;g__Brachybacterium"	Brachybacterium conglomeratum NBRC15472	NBRC15472	44	17	1.87e-13
Brachybacterium conglomeratum NBRC15472	GCC_NBRC15472	"d__Bacteria;p__Actinobacteriota;c__Actinomycetia;o__Actinomycetales;f__Dermabacteraceae;g__Brachybacterium"	solid-culture	802	FA	peaklist3	201	GCC_NBRC15472	"d__Bacteria;p__Actinobacteriota;c__Actinomycetia;o__Actinomycetales;f__Dermabacteraceae;g__Brachybacterium"	Brachybacterium conglomeratum NBRC15472	NBRC15472	50	19	1.5e-12
Brachybacterium conglomeratum NBRC15472	GCC_NBRC15472	"d__Bacteria;p__Actinobacteriota;c__Actinomycetia;o__Actinomycetales;f__Dermabacteraceae;g__Brachybacterium"	solid-culture	802	FA	peaklist4	202	GCC_NBRC15472	"d__Bacteria;p__Actinobacteriota;c__Actinomycetia;o__Actinomycetales;f__Dermabacteraceae;g__Brachybacterium"	Brachybacterium conglomeratum NBRC15472	NBRC15472	43	14	5.81e-11
Brachybacterium conglomeratum NBRC15472	GCC_NBRC15472	"d__Bacteria;p__Actinobacteriota;c__Actinomycetia;o__Actinomycetales;f__Dermabacteraceae;g__Brachybacterium"	solid-culture	DSM92	FA	peaklist1	158	GCF_003994255.1	d__Bacteria;p__Actinobacteriota;c__Actinomycetia;o__Actinomycetales;f__Dermabacteraceae;g__Brachybacterium;s__Brachybacterium paraconglomeratum	Brachybacterium paraconglomeratum	KCTC 9916	26	11	1.92e-09
Brachybacterium conglomeratum NBRC15472	GCC_NBRC15472	"d__Bacteria;p__Actinobacteriota;c__Actinomycetia;o__Actinomycetales;f__Dermabacteraceae;g__Brachybacterium"	solid-culture	DSM92	FA	peaklist2	158	GCF_000233655.1	d__Bacteria;p__Actinobacteriota;c__Actinomycetia;o__Actinomycetales;f__Dermabacteraceae;g__Brachybacterium;s__Brachybacterium paraconglomeratum	Brachybacterium paraconglomeratum LC44	LC44	16	6	0.000182
Brachybacterium conglomeratum NBRC15472	GCC_NBRC15472	"d__Bacteria;p__Actinobacteriota;c__Actinomycetia;o__Actinomycetales;f__Dermabacteraceae;g__Brachybacterium"	solid-culture	DSM92	FA	peaklist3	117	GCA_002498745.1	d__Archaea;p__Halobacteriota;c__Methanosarcinia;o__Methanotrichales;f__Methanotrichaceae;g__Methanothrix;s__Methanothrix soehngenii	Methanosaeta sp. UBA533	UBA533	11	5	6.03e-08
Brachybacterium conglomeratum NBRC15472	GCC_NBRC15472	"d__Bacteria;p__Actinobacteriota;c__Actinomycetia;o__Actinomycetales;f__Dermabacteraceae;g__Brachybacterium"	solid-culture	DSM92	FA	peaklist4	138	GCF_003994255.1	d__Bacteria;p__Actinobacteriota;c__Actinomycetia;o__Actinomycetales;f__Dermabacteraceae;g__Brachybacterium;s__Brachybacterium paraconglomeratum	Brachybacterium paraconglomeratum	KCTC 9916	24	11	3.63e-15
Corynebacterium glutamicum NBRC12168	GCF_002847405.1	d__Bacteria;p__Actinobacteriota;c__Actinomycetia;o__Mycobacteriales;f__Mycobacteriaceae;g__Corynebacterium;s__Corynebacterium glutamicum	liquid-culture	230	FA	peaklist1	162	GCF_002847405.1	d__Bacteria;p__Actinobacteriota;c__Actinomycetia;o__Mycobacteriales;f__Mycobacteriaceae;g__Corynebacterium;s__Corynebacterium glutamicum	Corynebacterium glutamicum	ATCC 13032	43	20	5.09e-32
Corynebacterium glutamicum NBRC12168	GCF_002847405.1	d__Bacteria;p__Actinobacteriota;c__Actinomycetia;o__Mycobacteriales;f__Mycobacteriaceae;g__Corynebacterium;s__Corynebacterium glutamicum	liquid-culture	230	FA	peaklist2	170	GCF_002847405.1	d__Bacteria;p__Actinobacteriota;c__Actinomycetia;o__Mycobacteriales;f__Mycobacteriaceae;g__Corynebacterium;s__Corynebacterium glutamicum	Corynebacterium glutamicum	ATCC 13032	39	16	4.68e-13
Corynebacterium glutamicum NBRC12168	GCF_002847405.1	d__Bacteria;p__Actinobacteriota;c__Actinomycetia;o__Mycobacteriales;f__Mycobacteriaceae;g__Corynebacterium;s__Corynebacterium glutamicum	liquid-culture	230	FA	peaklist3	143	GCF_002847405.1	d__Bacteria;p__Actinobacteriota;c__Actinomycetia;o__Mycobacteriales;f__Mycobacteriaceae;g__Corynebacterium;s__Corynebacterium glutamicum	Corynebacterium glutamicum	ATCC 13032	41	18	9.19e-31
Corynebacterium glutamicum NBRC12168	GCF_002847405.1	d__Bacteria;p__Actinobacteriota;c__Actinomycetia;o__Mycobacteriales;f__Mycobacteriaceae;g__Corynebacterium;s__Corynebacterium glutamicum	liquid-culture	230	FA	peaklist4	165	GCF_002847405.1	d__Bacteria;p__Actinobacteriota;c__Actinomycetia;o__Mycobacteriales;f__Mycobacteriaceae;g__Corynebacterium;s__Corynebacterium glutamicum	Corynebacterium glutamicum	ATCC 13032	40	17	1.15e-16
Corynebacterium glutamicum NBRC12168	GCF_002847405.1	d__Bacteria;p__Actinobacteriota;c__Actinomycetia;o__Mycobacteriales;f__Mycobacteriaceae;g__Corynebacterium;s__Corynebacterium glutamicum	liquid-culture	802	FA	peaklist1	224	GCF_002847405.1	d__Bacteria;p__Actinobacteriota;c__Actinomycetia;o__Mycobacteriales;f__Mycobacteriaceae;g__Corynebacterium;s__Corynebacterium glutamicum	Corynebacterium glutamicum	ATCC 13032	46	19	5.66e-11
Corynebacterium glutamicum NBRC12168	GCF_002847405.1	d__Bacteria;p__Actinobacteriota;c__Actinomycetia;o__Mycobacteriales;f__Mycobacteriaceae;g__Corynebacterium;s__Corynebacterium glutamicum	liquid-culture	802	FA	peaklist2	192	GCF_001912805.1	d__Bacteria;p__Actinobacteriota;c__Actinomycetia;o__Mycobacteriales;f__Mycobacteriaceae;g__Corynebacterium;s__Corynebacterium glutamicum	Corynebacterium glutamicum	ATCC 21493	34	14	1.05e-16
Corynebacterium glutamicum NBRC12168	GCF_002847405.1	d__Bacteria;p__Actinobacteriota;c__Actinomycetia;o__Mycobacteriales;f__Mycobacteriaceae;g__Corynebacterium;s__Corynebacterium glutamicum	liquid-culture	802	FA	peaklist3	224	GCF_003025195.1	d__Bacteria;p__Actinobacteriota;c__Actinomycetia;o__Mycobacteriales;f__Mycobacteriaceae;g__Corynebacterium;s__Corynebacterium glutamicum	Corynebacterium glutamicum ZL-2	ZL-2	42	15	1.29e-12
Corynebacterium glutamicum NBRC12168	GCF_002847405.1	d__Bacteria;p__Actinobacteriota;c__Actinomycetia;o__Mycobacteriales;f__Mycobacteriaceae;g__Corynebacterium;s__Corynebacterium glutamicum	liquid-culture	802	FA	peaklist4	250	GCF_002847405.1	d__Bacteria;p__Actinobacteriota;c__Actinomycetia;o__Mycobacteriales;f__Mycobacteriaceae;g__Corynebacterium;s__Corynebacterium glutamicum	Corynebacterium glutamicum	ATCC 13032	51	20	1.3e-12
Corynebacterium glutamicum NBRC12168	GCF_002847405.1	d__Bacteria;p__Actinobacteriota;c__Actinomycetia;o__Mycobacteriales;f__Mycobacteriaceae;g__Corynebacterium;s__Corynebacterium glutamicum	solid-culture	230	FA	peaklist1	147	GCF_002847405.1	d__Bacteria;p__Actinobacteriota;c__Actinomycetia;o__Mycobacteriales;f__Mycobacteriaceae;g__Corynebacterium;s__Corynebacterium glutamicum	Corynebacterium glutamicum	ATCC 13032	31	13	1.13e-14
Corynebacterium glutamicum NBRC12168	GCF_002847405.1	d__Bacteria;p__Actinobacteriota;c__Actinomycetia;o__Mycobacteriales;f__Mycobacteriaceae;g__Corynebacterium;s__Corynebacterium glutamicum	solid-culture	230	FA	peaklist2	180	GCF_000732145.1	d__Bacteria;p__Actinobacteriota;c__Actinomycetia;o__Mycobacteriales;f__Mycobacteriaceae;g__Corynebacterium;s__Corynebacterium glutamicum	Corynebacterium crenatum	SYPA 5-5	41	18	5.28e-16
Corynebacterium glutamicum NBRC12168	GCF_002847405.1	d__Bacteria;p__Actinobacteriota;c__Actinomycetia;o__Mycobacteriales;f__Mycobacteriaceae;g__Corynebacterium;s__Corynebacterium glutamicum	solid-culture	230	FA	peaklist3	160	GCF_000732145.1	d__Bacteria;p__Actinobacteriota;c__Actinomycetia;o__Mycobacteriales;f__Mycobacteriaceae;g__Corynebacterium;s__Corynebacterium glutamicum	Corynebacterium crenatum	SYPA 5-5	37	15	1.22e-19
Corynebacterium glutamicum NBRC12168	GCF_002847405.1	d__Bacteria;p__Actinobacteriota;c__Actinomycetia;o__Mycobacteriales;f__Mycobacteriaceae;g__Corynebacterium;s__Corynebacterium glutamicum	solid-culture	230	FA	peaklist4	166	GCF_003025195.1	d__Bacteria;p__Actinobacteriota;c__Actinomycetia;o__Mycobacteriales;f__Mycobacteriaceae;g__Corynebacterium;s__Corynebacterium glutamicum	Corynebacterium glutamicum ZL-2	ZL-2	41	17	4.79e-15
Corynebacterium glutamicum NBRC12168	GCF_002847405.1	d__Bacteria;p__Actinobacteriota;c__Actinomycetia;o__Mycobacteriales;f__Mycobacteriaceae;g__Corynebacterium;s__Corynebacterium glutamicum	solid-culture	230	FA	peaklist5	158	GCF_002847405.1	d__Bacteria;p__Actinobacteriota;c__Actinomycetia;o__Mycobacteriales;f__Mycobacteriaceae;g__Corynebacterium;s__Corynebacterium glutamicum	Corynebacterium glutamicum	ATCC 13032	36	17	1.23e-17
Corynebacterium glutamicum NBRC12168	GCF_002847405.1	d__Bacteria;p__Actinobacteriota;c__Actinomycetia;o__Mycobacteriales;f__Mycobacteriaceae;g__Corynebacterium;s__Corynebacterium glutamicum	solid-culture	230	FA	peaklist6	165	GCF_002847405.1	d__Bacteria;p__Actinobacteriota;c__Actinomycetia;o__Mycobacteriales;f__Mycobacteriaceae;g__Corynebacterium;s__Corynebacterium glutamicum	Corynebacterium glutamicum	ATCC 13032	38	15	2.56e-13
Corynebacterium glutamicum NBRC12168	GCF_002847405.1	d__Bacteria;p__Actinobacteriota;c__Actinomycetia;o__Mycobacteriales;f__Mycobacteriaceae;g__Corynebacterium;s__Corynebacterium glutamicum	solid-culture	230	FA	peaklist7	155	GCF_002847405.1	d__Bacteria;p__Actinobacteriota;c__Actinomycetia;o__Mycobacteriales;f__Mycobacteriaceae;g__Corynebacterium;s__Corynebacterium glutamicum	Corynebacterium glutamicum	ATCC 13032	35	17	2.41e-19
Corynebacterium glutamicum NBRC12168	GCF_002847405.1	d__Bacteria;p__Actinobacteriota;c__Actinomycetia;o__Mycobacteriales;f__Mycobacteriaceae;g__Corynebacterium;s__Corynebacterium glutamicum	solid-culture	230	FA	peaklist8	137	GCF_001683055.1	d__Bacteria;p__Actinobacteriota;c__Actinomycetia;o__Mycobacteriales;f__Mycobacteriaceae;g__Corynebacterium;s__Corynebacterium glutamicum	[Brevibacterium] flavum ZL-1	ZL-1	34	15	2.83e-17
Corynebacterium glutamicum NBRC12168	GCF_002847405.1	d__Bacteria;p__Actinobacteriota;c__Actinomycetia;o__Mycobacteriales;f__Mycobacteriaceae;g__Corynebacterium;s__Corynebacterium glutamicum	solid-culture	802	FA	peaklist1	189	GCF_002847405.1	d__Bacteria;p__Actinobacteriota;c__Actinomycetia;o__Mycobacteriales;f__Mycobacteriaceae;g__Corynebacterium;s__Corynebacterium glutamicum	Corynebacterium glutamicum	ATCC 13032	42	16	3.23e-14
Corynebacterium glutamicum NBRC12168	GCF_002847405.1	d__Bacteria;p__Actinobacteriota;c__Actinomycetia;o__Mycobacteriales;f__Mycobacteriaceae;g__Corynebacterium;s__Corynebacterium glutamicum	solid-culture	802	FA	peaklist2	165	GCF_002847405.1	d__Bacteria;p__Actinobacteriota;c__Actinomycetia;o__Mycobacteriales;f__Mycobacteriaceae;g__Corynebacterium;s__Corynebacterium glutamicum	Corynebacterium glutamicum	ATCC 13032	37	12	2.54e-11
Corynebacterium glutamicum NBRC12168	GCF_002847405.1	d__Bacteria;p__Actinobacteriota;c__Actinomycetia;o__Mycobacteriales;f__Mycobacteriaceae;g__Corynebacterium;s__Corynebacterium glutamicum	solid-culture	802	FA	peaklist3	162	GCF_000732145.1	d__Bacteria;p__Actinobacteriota;c__Actinomycetia;o__Mycobacteriales;f__Mycobacteriaceae;g__Corynebacterium;s__Corynebacterium glutamicum	Corynebacterium crenatum	SYPA 5-5	28	15	1.94e-13
Corynebacterium glutamicum NBRC12168	GCF_002847405.1	d__Bacteria;p__Actinobacteriota;c__Actinomycetia;o__Mycobacteriales;f__Mycobacteriaceae;g__Corynebacterium;s__Corynebacterium glutamicum	solid-culture	802	FA	peaklist4	167	GCF_000732145.1	d__Bacteria;p__Actinobacteriota;c__Actinomycetia;o__Mycobacteriales;f__Mycobacteriaceae;g__Corynebacterium;s__Corynebacterium glutamicum	Corynebacterium crenatum	SYPA 5-5	37	14	1.12e-12
Glycomyces algeriensis NBRC103888	GCC_NBRC103888	"d__Bacteria; p__Actinobacteriota; c__Actinomycetia; o__Mycobacteriales; f__Micromonosporaceae"	liquid-culture	227	FA	peaklist1	195	GCC_NBRC103888	"d__Bacteria; p__Actinobacteriota; c__Actinomycetia; o__Mycobacteriales; f__Micromonosporaceae"	Glycomyces algeriensis	NBRC103888	50	18	8.18e-16
Glycomyces algeriensis NBRC103888	GCC_NBRC103888	"d__Bacteria; p__Actinobacteriota; c__Actinomycetia; o__Mycobacteriales; f__Micromonosporaceae"	liquid-culture	227	FA	peaklist2	176	GCC_NBRC103888	"d__Bacteria; p__Actinobacteriota; c__Actinomycetia; o__Mycobacteriales; f__Micromonosporaceae"	Glycomyces algeriensis	NBRC103888	41	17	6.86e-26
Glycomyces algeriensis NBRC103888	GCC_NBRC103888	"d__Bacteria; p__Actinobacteriota; c__Actinomycetia; o__Mycobacteriales; f__Micromonosporaceae"	liquid-culture	227	FA	peaklist3	178	GCC_NBRC103888	"d__Bacteria; p__Actinobacteriota; c__Actinomycetia; o__Mycobacteriales; f__Micromonosporaceae"	Glycomyces algeriensis	NBRC103888	48	19	2.55e-38
Glycomyces algeriensis NBRC103888	GCC_NBRC103888	"d__Bacteria; p__Actinobacteriota; c__Actinomycetia; o__Mycobacteriales; f__Micromonosporaceae"	liquid-culture	227	FA	peaklist4	168	GCC_NBRC103888	"d__Bacteria; p__Actinobacteriota; c__Actinomycetia; o__Mycobacteriales; f__Micromonosporaceae"	Glycomyces algeriensis	NBRC103888	42	19	8.84e-22
Glycomyces algeriensis NBRC103888	GCC_NBRC103888	"d__Bacteria; p__Actinobacteriota; c__Actinomycetia; o__Mycobacteriales; f__Micromonosporaceae"	liquid-culture	227	FA-heating (50°C, 5min)	peaklist1	170	GCC_NBRC103888	"d__Bacteria; p__Actinobacteriota; c__Actinomycetia; o__Mycobacteriales; f__Micromonosporaceae"	Glycomyces algeriensis	NBRC103888	40	18	4.44e-29
Glycomyces algeriensis NBRC103888	GCC_NBRC103888	"d__Bacteria; p__Actinobacteriota; c__Actinomycetia; o__Mycobacteriales; f__Micromonosporaceae"	liquid-culture	227	FA-heating (50°C, 5min)	peaklist2	177	GCC_NBRC103888	"d__Bacteria; p__Actinobacteriota; c__Actinomycetia; o__Mycobacteriales; f__Micromonosporaceae"	Glycomyces algeriensis	NBRC103888	40	16	8.93e-22
Glycomyces algeriensis NBRC103888	GCC_NBRC103888	"d__Bacteria; p__Actinobacteriota; c__Actinomycetia; o__Mycobacteriales; f__Micromonosporaceae"	liquid-culture	227	FA-heating (50°C, 5min)	peaklist3	163	GCC_NBRC103888	"d__Bacteria; p__Actinobacteriota; c__Actinomycetia; o__Mycobacteriales; f__Micromonosporaceae"	Glycomyces algeriensis	NBRC103888	43	17	5.35e-28
Glycomyces algeriensis NBRC103888	GCC_NBRC103888	"d__Bacteria; p__Actinobacteriota; c__Actinomycetia; o__Mycobacteriales; f__Micromonosporaceae"	liquid-culture	227	FA-heating (50°C, 5min)	peaklist4	162	GCC_NBRC103888	"d__Bacteria; p__Actinobacteriota; c__Actinomycetia; o__Mycobacteriales; f__Micromonosporaceae"	Glycomyces algeriensis	NBRC103888	38	16	3.45e-20
Glycomyces algeriensis NBRC103888	GCC_NBRC103888	"d__Bacteria; p__Actinobacteriota; c__Actinomycetia; o__Mycobacteriales; f__Micromonosporaceae"	liquid-culture	227	TFA-beating (x4)	peaklist1	166	GCC_NBRC103888	"d__Bacteria; p__Actinobacteriota; c__Actinomycetia; o__Mycobacteriales; f__Micromonosporaceae"	Glycomyces algeriensis	NBRC103888	45	18	1.98e-25
Glycomyces algeriensis NBRC103888	GCC_NBRC103888	"d__Bacteria; p__Actinobacteriota; c__Actinomycetia; o__Mycobacteriales; f__Micromonosporaceae"	liquid-culture	227	TFA-beating (x4)	peaklist2	160	GCC_NBRC103888	"d__Bacteria; p__Actinobacteriota; c__Actinomycetia; o__Mycobacteriales; f__Micromonosporaceae"	Glycomyces algeriensis	NBRC103888	35	15	2.05e-15
Glycomyces algeriensis NBRC103888	GCC_NBRC103888	"d__Bacteria; p__Actinobacteriota; c__Actinomycetia; o__Mycobacteriales; f__Micromonosporaceae"	liquid-culture	227	TFA-beating (x4)	peaklist3	167	GCC_NBRC103888	"d__Bacteria; p__Actinobacteriota; c__Actinomycetia; o__Mycobacteriales; f__Micromonosporaceae"	Glycomyces algeriensis	NBRC103888	28	12	1.14e-09
Glycomyces algeriensis NBRC103888	GCC_NBRC103888	"d__Bacteria; p__Actinobacteriota; c__Actinomycetia; o__Mycobacteriales; f__Micromonosporaceae"	liquid-culture	227	TFA-beating (x4)	peaklist4	166	GCC_NBRC103888	"d__Bacteria; p__Actinobacteriota; c__Actinomycetia; o__Mycobacteriales; f__Micromonosporaceae"	Glycomyces algeriensis	NBRC103888	36	18	4.29e-24
Glycomyces algeriensis NBRC103888	GCC_NBRC103888	"d__Bacteria; p__Actinobacteriota; c__Actinomycetia; o__Mycobacteriales; f__Micromonosporaceae"	liquid-culture	802	FA	peaklist1	186	GCC_NBRC103888	"d__Bacteria; p__Actinobacteriota; c__Actinomycetia; o__Mycobacteriales; f__Micromonosporaceae"	Glycomyces algeriensis	NBRC103888	44	16	1.68e-14
Glycomyces algeriensis NBRC103888	GCC_NBRC103888	"d__Bacteria; p__Actinobacteriota; c__Actinomycetia; o__Mycobacteriales; f__Micromonosporaceae"	liquid-culture	802	FA	peaklist2	187	GCC_NBRC103888	"d__Bacteria; p__Actinobacteriota; c__Actinomycetia; o__Mycobacteriales; f__Micromonosporaceae"	Glycomyces algeriensis	NBRC103888	52	16	2.93e-11
Glycomyces algeriensis NBRC103888	GCC_NBRC103888	"d__Bacteria; p__Actinobacteriota; c__Actinomycetia; o__Mycobacteriales; f__Micromonosporaceae"	liquid-culture	802	FA	peaklist3	180	GCC_NBRC103888	"d__Bacteria; p__Actinobacteriota; c__Actinomycetia; o__Mycobacteriales; f__Micromonosporaceae"	Glycomyces algeriensis	NBRC103888	47	16	3.53e-20
Glycomyces algeriensis NBRC103888	GCC_NBRC103888	"d__Bacteria; p__Actinobacteriota; c__Actinomycetia; o__Mycobacteriales; f__Micromonosporaceae"	liquid-culture	802	FA	peaklist4	190	GCC_NBRC103888	"d__Bacteria; p__Actinobacteriota; c__Actinomycetia; o__Mycobacteriales; f__Micromonosporaceae"	Glycomyces algeriensis	NBRC103888	47	15	2.31e-20
Glycomyces algeriensis NBRC103888	GCC_NBRC103888	"d__Bacteria; p__Actinobacteriota; c__Actinomycetia; o__Mycobacteriales; f__Micromonosporaceae"	liquid-culture	802	FA-heating (50°C, 5min)	peaklist1	187	GCC_NBRC103888	"d__Bacteria; p__Actinobacteriota; c__Actinomycetia; o__Mycobacteriales; f__Micromonosporaceae"	Glycomyces algeriensis	NBRC103888	46	17	8.53e-19
Glycomyces algeriensis NBRC103888	GCC_NBRC103888	"d__Bacteria; p__Actinobacteriota; c__Actinomycetia; o__Mycobacteriales; f__Micromonosporaceae"	liquid-culture	802	FA-heating (50°C, 5min)	peaklist2	181	GCC_NBRC103888	"d__Bacteria; p__Actinobacteriota; c__Actinomycetia; o__Mycobacteriales; f__Micromonosporaceae"	Glycomyces algeriensis	NBRC103888	43	15	1.01e-16
Glycomyces algeriensis NBRC103888	GCC_NBRC103888	"d__Bacteria; p__Actinobacteriota; c__Actinomycetia; o__Mycobacteriales; f__Micromonosporaceae"	liquid-culture	802	FA-heating (50°C, 5min)	peaklist3	164	GCC_NBRC103888	"d__Bacteria; p__Actinobacteriota; c__Actinomycetia; o__Mycobacteriales; f__Micromonosporaceae"	Glycomyces algeriensis	NBRC103888	40	17	5.82e-16
Glycomyces algeriensis NBRC103888	GCC_NBRC103888	"d__Bacteria; p__Actinobacteriota; c__Actinomycetia; o__Mycobacteriales; f__Micromonosporaceae"	liquid-culture	802	FA-heating (50°C, 5min)	peaklist4	177	GCC_NBRC103888	"d__Bacteria; p__Actinobacteriota; c__Actinomycetia; o__Mycobacteriales; f__Micromonosporaceae"	Glycomyces algeriensis	NBRC103888	44	16	1.61e-19
Glycomyces algeriensis NBRC103888	GCC_NBRC103888	"d__Bacteria; p__Actinobacteriota; c__Actinomycetia; o__Mycobacteriales; f__Micromonosporaceae"	liquid-culture	802	TFA-beating (x4)	peaklist1	179	GCC_NBRC103888	"d__Bacteria; p__Actinobacteriota; c__Actinomycetia; o__Mycobacteriales; f__Micromonosporaceae"	Glycomyces algeriensis	NBRC103888	38	14	3.4e-15
Glycomyces algeriensis NBRC103888	GCC_NBRC103888	"d__Bacteria; p__Actinobacteriota; c__Actinomycetia; o__Mycobacteriales; f__Micromonosporaceae"	liquid-culture	802	TFA-beating (x4)	peaklist2	176	GCC_NBRC103888	"d__Bacteria; p__Actinobacteriota; c__Actinomycetia; o__Mycobacteriales; f__Micromonosporaceae"	Glycomyces algeriensis	NBRC103888	43	15	1.58e-16
Glycomyces algeriensis NBRC103888	GCC_NBRC103888	"d__Bacteria; p__Actinobacteriota; c__Actinomycetia; o__Mycobacteriales; f__Micromonosporaceae"	liquid-culture	802	TFA-beating (x4)	peaklist3	167	GCC_NBRC103888	"d__Bacteria; p__Actinobacteriota; c__Actinomycetia; o__Mycobacteriales; f__Micromonosporaceae"	Glycomyces algeriensis	NBRC103888	40	14	4.43e-14
Glycomyces algeriensis NBRC103888	GCC_NBRC103888	"d__Bacteria; p__Actinobacteriota; c__Actinomycetia; o__Mycobacteriales; f__Micromonosporaceae"	liquid-culture	802	TFA-beating (x4)	peaklist4	177	GCC_NBRC103888	"d__Bacteria; p__Actinobacteriota; c__Actinomycetia; o__Mycobacteriales; f__Micromonosporaceae"	Glycomyces algeriensis	NBRC103888	44	16	8.9e-17
Glycomyces algeriensis NBRC103888	GCC_NBRC103888	"d__Bacteria; p__Actinobacteriota; c__Actinomycetia; o__Mycobacteriales; f__Micromonosporaceae"	solid-culture	227	FA	peaklist1	189	GCC_NBRC103888	"d__Bacteria; p__Actinobacteriota; c__Actinomycetia; o__Mycobacteriales; f__Micromonosporaceae"	Glycomyces algeriensis	NBRC103888	43	18	2.01e-20
Glycomyces algeriensis NBRC103888	GCC_NBRC103888	"d__Bacteria; p__Actinobacteriota; c__Actinomycetia; o__Mycobacteriales; f__Micromonosporaceae"	solid-culture	227	FA	peaklist2	182	GCC_NBRC103888	"d__Bacteria; p__Actinobacteriota; c__Actinomycetia; o__Mycobacteriales; f__Micromonosporaceae"	Glycomyces algeriensis	NBRC103888	40	18	2.02e-24
Glycomyces algeriensis NBRC103888	GCC_NBRC103888	"d__Bacteria; p__Actinobacteriota; c__Actinomycetia; o__Mycobacteriales; f__Micromonosporaceae"	solid-culture	227	FA	peaklist3	178	GCC_NBRC103888	"d__Bacteria; p__Actinobacteriota; c__Actinomycetia; o__Mycobacteriales; f__Micromonosporaceae"	Glycomyces algeriensis	NBRC103888	19	10	2.34e-10
Glycomyces algeriensis NBRC103888	GCC_NBRC103888	"d__Bacteria; p__Actinobacteriota; c__Actinomycetia; o__Mycobacteriales; f__Micromonosporaceae"	solid-culture	227	FA	peaklist4	177	GCC_NBRC103888	"d__Bacteria; p__Actinobacteriota; c__Actinomycetia; o__Mycobacteriales; f__Micromonosporaceae"	Glycomyces algeriensis	NBRC103888	28	14	8.52e-20
Glycomyces algeriensis NBRC103888	GCC_NBRC103888	"d__Bacteria; p__Actinobacteriota; c__Actinomycetia; o__Mycobacteriales; f__Micromonosporaceae"	solid-culture	227	FA-heating (50°C, 5min)	peaklist1	174	GCC_NBRC103888	"d__Bacteria; p__Actinobacteriota; c__Actinomycetia; o__Mycobacteriales; f__Micromonosporaceae"	Glycomyces algeriensis	NBRC103888	42	19	6.9e-23
Glycomyces algeriensis NBRC103888	GCC_NBRC103888	"d__Bacteria; p__Actinobacteriota; c__Actinomycetia; o__Mycobacteriales; f__Micromonosporaceae"	solid-culture	227	FA-heating (50°C, 5min)	peaklist2	170	GCC_NBRC103888	"d__Bacteria; p__Actinobacteriota; c__Actinomycetia; o__Mycobacteriales; f__Micromonosporaceae"	Glycomyces algeriensis	NBRC103888	32	16	3.97e-18
Glycomyces algeriensis NBRC103888	GCC_NBRC103888	"d__Bacteria; p__Actinobacteriota; c__Actinomycetia; o__Mycobacteriales; f__Micromonosporaceae"	solid-culture	227	FA-heating (50°C, 5min)	peaklist3	180	GCC_NBRC103888	"d__Bacteria; p__Actinobacteriota; c__Actinomycetia; o__Mycobacteriales; f__Micromonosporaceae"	Glycomyces algeriensis	NBRC103888	40	18	1.87e-24
Glycomyces algeriensis NBRC103888	GCC_NBRC103888	"d__Bacteria; p__Actinobacteriota; c__Actinomycetia; o__Mycobacteriales; f__Micromonosporaceae"	solid-culture	227	FA-heating (50°C, 5min)	peaklist4	161	GCC_NBRC103888	"d__Bacteria; p__Actinobacteriota; c__Actinomycetia; o__Mycobacteriales; f__Micromonosporaceae"	Glycomyces algeriensis	NBRC103888	32	17	3.11e-22
Glycomyces algeriensis NBRC103888	GCC_NBRC103888	"d__Bacteria; p__Actinobacteriota; c__Actinomycetia; o__Mycobacteriales; f__Micromonosporaceae"	solid-culture	227	TFA-beating (x4)	peaklist1	129	GCC_NBRC103888	"d__Bacteria; p__Actinobacteriota; c__Actinomycetia; o__Mycobacteriales; f__Micromonosporaceae"	Glycomyces algeriensis	NBRC103888	35	15	3.11e-17
Glycomyces algeriensis NBRC103888	GCC_NBRC103888	"d__Bacteria; p__Actinobacteriota; c__Actinomycetia; o__Mycobacteriales; f__Micromonosporaceae"	solid-culture	227	TFA-beating (x4)	peaklist2	131	GCC_NBRC103888	"d__Bacteria; p__Actinobacteriota; c__Actinomycetia; o__Mycobacteriales; f__Micromonosporaceae"	Glycomyces algeriensis	NBRC103888	37	16	1.47e-22
Glycomyces algeriensis NBRC103888	GCC_NBRC103888	"d__Bacteria; p__Actinobacteriota; c__Actinomycetia; o__Mycobacteriales; f__Micromonosporaceae"	solid-culture	227	TFA-beating (x4)	peaklist3	128	GCC_NBRC103888	"d__Bacteria; p__Actinobacteriota; c__Actinomycetia; o__Mycobacteriales; f__Micromonosporaceae"	Glycomyces algeriensis	NBRC103888	32	14	2.09e-17
Glycomyces algeriensis NBRC103888	GCC_NBRC103888	"d__Bacteria; p__Actinobacteriota; c__Actinomycetia; o__Mycobacteriales; f__Micromonosporaceae"	solid-culture	227	TFA-beating (x4)	peaklist4	128	GCC_NBRC103888	"d__Bacteria; p__Actinobacteriota; c__Actinomycetia; o__Mycobacteriales; f__Micromonosporaceae"	Glycomyces algeriensis	NBRC103888	37	15	7.57e-24
Glycomyces algeriensis NBRC103888	GCC_NBRC103888	"d__Bacteria; p__Actinobacteriota; c__Actinomycetia; o__Mycobacteriales; f__Micromonosporaceae"	solid-culture	802	FA	peaklist1	170	GCC_NBRC103888	"d__Bacteria; p__Actinobacteriota; c__Actinomycetia; o__Mycobacteriales; f__Micromonosporaceae"	Glycomyces algeriensis	NBRC103888	45	12	7.19e-12
Glycomyces algeriensis NBRC103888	GCC_NBRC103888	"d__Bacteria; p__Actinobacteriota; c__Actinomycetia; o__Mycobacteriales; f__Micromonosporaceae"	solid-culture	802	FA	peaklist2	179	GCC_NBRC103888	"d__Bacteria; p__Actinobacteriota; c__Actinomycetia; o__Mycobacteriales; f__Micromonosporaceae"	Glycomyces algeriensis	NBRC103888	48	12	3e-12
Glycomyces algeriensis NBRC103888	GCC_NBRC103888	"d__Bacteria; p__Actinobacteriota; c__Actinomycetia; o__Mycobacteriales; f__Micromonosporaceae"	solid-culture	802	FA	peaklist3	160	GCC_NBRC103888	"d__Bacteria; p__Actinobacteriota; c__Actinomycetia; o__Mycobacteriales; f__Micromonosporaceae"	Glycomyces algeriensis	NBRC103888	38	10	2.96e-09
Glycomyces algeriensis NBRC103888	GCC_NBRC103888	"d__Bacteria; p__Actinobacteriota; c__Actinomycetia; o__Mycobacteriales; f__Micromonosporaceae"	solid-culture	802	FA	peaklist4	166	GCC_NBRC103888	"d__Bacteria; p__Actinobacteriota; c__Actinomycetia; o__Mycobacteriales; f__Micromonosporaceae"	Glycomyces algeriensis	NBRC103888	42	11	2.46e-08
Glycomyces algeriensis NBRC103888	GCC_NBRC103888	"d__Bacteria; p__Actinobacteriota; c__Actinomycetia; o__Mycobacteriales; f__Micromonosporaceae"	solid-culture	802	FA-heating (50°C, 5min)	peaklist1	172	GCC_NBRC103888	"d__Bacteria; p__Actinobacteriota; c__Actinomycetia; o__Mycobacteriales; f__Micromonosporaceae"	Glycomyces algeriensis	NBRC103888	42	13	5.29e-14
Glycomyces algeriensis NBRC103888	GCC_NBRC103888	"d__Bacteria; p__Actinobacteriota; c__Actinomycetia; o__Mycobacteriales; f__Micromonosporaceae"	solid-culture	802	FA-heating (50°C, 5min)	peaklist2	181	GCC_NBRC103888	"d__Bacteria; p__Actinobacteriota; c__Actinomycetia; o__Mycobacteriales; f__Micromonosporaceae"	Glycomyces algeriensis	NBRC103888	38	16	4.14e-16
Glycomyces algeriensis NBRC103888	GCC_NBRC103888	"d__Bacteria; p__Actinobacteriota; c__Actinomycetia; o__Mycobacteriales; f__Micromonosporaceae"	solid-culture	802	FA-heating (50°C, 5min)	peaklist3	162	GCC_NBRC103888	"d__Bacteria; p__Actinobacteriota; c__Actinomycetia; o__Mycobacteriales; f__Micromonosporaceae"	Glycomyces algeriensis	NBRC103888	36	16	5.78e-22
Glycomyces algeriensis NBRC103888	GCC_NBRC103888	"d__Bacteria; p__Actinobacteriota; c__Actinomycetia; o__Mycobacteriales; f__Micromonosporaceae"	solid-culture	802	FA-heating (50°C, 5min)	peaklist4	171	GCC_NBRC103888	"d__Bacteria; p__Actinobacteriota; c__Actinomycetia; o__Mycobacteriales; f__Micromonosporaceae"	Glycomyces algeriensis	NBRC103888	37	15	4.11e-19
Glycomyces algeriensis NBRC103888	GCC_NBRC103888	"d__Bacteria; p__Actinobacteriota; c__Actinomycetia; o__Mycobacteriales; f__Micromonosporaceae"	solid-culture	802	TFA-beating (x4)	peaklist1	61	GCC_NBRC103888	"d__Bacteria; p__Actinobacteriota; c__Actinomycetia; o__Mycobacteriales; f__Micromonosporaceae"	Glycomyces algeriensis	NBRC103888	9	6	3.66e-12
Glycomyces algeriensis NBRC103888	GCC_NBRC103888	"d__Bacteria; p__Actinobacteriota; c__Actinomycetia; o__Mycobacteriales; f__Micromonosporaceae"	solid-culture	802	TFA-beating (x4)	peaklist2	93	GCC_NBRC103888	"d__Bacteria; p__Actinobacteriota; c__Actinomycetia; o__Mycobacteriales; f__Micromonosporaceae"	Glycomyces algeriensis	NBRC103888	14	5	2.49e-06
Glycomyces algeriensis NBRC103888	GCC_NBRC103888	"d__Bacteria; p__Actinobacteriota; c__Actinomycetia; o__Mycobacteriales; f__Micromonosporaceae"	solid-culture	802	TFA-beating (x4)	peaklist3	95	GCF_003660445.1	d__Bacteria;p__Proteobacteria;c__Alphaproteobacteria;o__Sphingomonadales;f__Sphingomonadaceae;g__Croceibacterium;s__Croceibacterium sp003660445	Erythrobacteraceae bacterium SX2RGS8	SX2RGS8	14	4	7.61e-06
Glycomyces algeriensis NBRC103888	GCC_NBRC103888	"d__Bacteria; p__Actinobacteriota; c__Actinomycetia; o__Mycobacteriales; f__Micromonosporaceae"	solid-culture	802	TFA-beating (x4)	peaklist4	109	GCF_001006025.1	d__Bacteria;p__Firmicutes;c__Bacilli;o__Lactobacillales;f__Lactobacillaceae;g__Lactobacillus;s__Lactobacillus helveticus	Lactobacillus helveticus	MB2-1	12	4	0.00152
Glycomyces arizonensis NBRC103886	GCF_000482705.1	d__Bacteria;p__Actinobacteriota;c__Actinomycetia;o__Mycobacteriales;f__Micromonosporaceae;g__Glycomyces;s__Glycomyces arizonensis	liquid-culture	227	FA	peaklist1	190	GCF_000482705.1	d__Bacteria;p__Actinobacteriota;c__Actinomycetia;o__Mycobacteriales;f__Micromonosporaceae;g__Glycomyces;s__Glycomyces arizonensis	Glycomyces arizonensis DSM 44726	DSM 44726	42	13	2.36e-10
Glycomyces arizonensis NBRC103886	GCF_000482705.1	d__Bacteria;p__Actinobacteriota;c__Actinomycetia;o__Mycobacteriales;f__Micromonosporaceae;g__Glycomyces;s__Glycomyces arizonensis	liquid-culture	227	FA	peaklist2	128	GCF_000482705.1	d__Bacteria;p__Actinobacteriota;c__Actinomycetia;o__Mycobacteriales;f__Micromonosporaceae;g__Glycomyces;s__Glycomyces arizonensis	Glycomyces arizonensis DSM 44726	DSM 44726	30	11	1.51e-12
Glycomyces arizonensis NBRC103886	GCF_000482705.1	d__Bacteria;p__Actinobacteriota;c__Actinomycetia;o__Mycobacteriales;f__Micromonosporaceae;g__Glycomyces;s__Glycomyces arizonensis	liquid-culture	227	FA	peaklist3	142	GCF_000482705.1	d__Bacteria;p__Actinobacteriota;c__Actinomycetia;o__Mycobacteriales;f__Micromonosporaceae;g__Glycomyces;s__Glycomyces arizonensis	Glycomyces arizonensis DSM 44726	DSM 44726	34	11	4.91e-09
Glycomyces arizonensis NBRC103886	GCF_000482705.1	d__Bacteria;p__Actinobacteriota;c__Actinomycetia;o__Mycobacteriales;f__Micromonosporaceae;g__Glycomyces;s__Glycomyces arizonensis	liquid-culture	227	FA	peaklist4	120	GCF_000482705.1	d__Bacteria;p__Actinobacteriota;c__Actinomycetia;o__Mycobacteriales;f__Micromonosporaceae;g__Glycomyces;s__Glycomyces arizonensis	Glycomyces arizonensis DSM 44726	DSM 44726	26	10	2.12e-09
Glycomyces arizonensis NBRC103886	GCF_000482705.1	d__Bacteria;p__Actinobacteriota;c__Actinomycetia;o__Mycobacteriales;f__Micromonosporaceae;g__Glycomyces;s__Glycomyces arizonensis	liquid-culture	802	FA	peaklist1	177	GCF_000482705.1	d__Bacteria;p__Actinobacteriota;c__Actinomycetia;o__Mycobacteriales;f__Micromonosporaceae;g__Glycomyces;s__Glycomyces arizonensis	Glycomyces arizonensis DSM 44726	DSM 44726	39	11	1.16e-09
Glycomyces arizonensis NBRC103886	GCF_000482705.1	d__Bacteria;p__Actinobacteriota;c__Actinomycetia;o__Mycobacteriales;f__Micromonosporaceae;g__Glycomyces;s__Glycomyces arizonensis	liquid-culture	802	FA	peaklist2	152	GCF_000482705.1	d__Bacteria;p__Actinobacteriota;c__Actinomycetia;o__Mycobacteriales;f__Micromonosporaceae;g__Glycomyces;s__Glycomyces arizonensis	Glycomyces arizonensis DSM 44726	DSM 44726	28	9	1.48e-09
Glycomyces arizonensis NBRC103886	GCF_000482705.1	d__Bacteria;p__Actinobacteriota;c__Actinomycetia;o__Mycobacteriales;f__Micromonosporaceae;g__Glycomyces;s__Glycomyces arizonensis	liquid-culture	802	FA	peaklist3	166	GCF_000482705.1	d__Bacteria;p__Actinobacteriota;c__Actinomycetia;o__Mycobacteriales;f__Micromonosporaceae;g__Glycomyces;s__Glycomyces arizonensis	Glycomyces arizonensis DSM 44726	DSM 44726	35	9	3.68e-09
Glycomyces arizonensis NBRC103886	GCF_000482705.1	d__Bacteria;p__Actinobacteriota;c__Actinomycetia;o__Mycobacteriales;f__Micromonosporaceae;g__Glycomyces;s__Glycomyces arizonensis	liquid-culture	802	FA	peaklist4	159	GCF_000482705.1	d__Bacteria;p__Actinobacteriota;c__Actinomycetia;o__Mycobacteriales;f__Micromonosporaceae;g__Glycomyces;s__Glycomyces arizonensis	Glycomyces arizonensis DSM 44726	DSM 44726	29	9	8.2e-08
Glycomyces arizonensis NBRC103886	GCF_000482705.1	d__Bacteria;p__Actinobacteriota;c__Actinomycetia;o__Mycobacteriales;f__Micromonosporaceae;g__Glycomyces;s__Glycomyces arizonensis	solid-culture	227	FA	peaklist1	151	GCF_000482705.1	d__Bacteria;p__Actinobacteriota;c__Actinomycetia;o__Mycobacteriales;f__Micromonosporaceae;g__Glycomyces;s__Glycomyces arizonensis	Glycomyces arizonensis DSM 44726	DSM 44726	32	8	5.91e-06
Glycomyces arizonensis NBRC103886	GCF_000482705.1	d__Bacteria;p__Actinobacteriota;c__Actinomycetia;o__Mycobacteriales;f__Micromonosporaceae;g__Glycomyces;s__Glycomyces arizonensis	solid-culture	227	FA	peaklist2	157	GCF_900102895.1	d__Bacteria;p__Actinobacteriota;c__Actinomycetia;o__Actinomycetales;f__Micrococcaceae;g__Arthrobacter_I;s__Arthrobacter_I sp900102895	Arthrobacter sp. ov407	OV407	29	5	0.00189
Glycomyces arizonensis NBRC103886	GCF_000482705.1	d__Bacteria;p__Actinobacteriota;c__Actinomycetia;o__Mycobacteriales;f__Micromonosporaceae;g__Glycomyces;s__Glycomyces arizonensis	solid-culture	227	FA	peaklist3	140	GCF_000711965.1	d__Bacteria;p__Actinobacteriota;c__Actinomycetia;o__Actinomycetales;f__Actinomycetaceae;g__Actinomyces;s__Actinomyces israelii	Actinomyces israelii DSM 43320	DSM 43320	27	5	0.000824
Glycomyces arizonensis NBRC103886	GCF_000482705.1	d__Bacteria;p__Actinobacteriota;c__Actinomycetia;o__Mycobacteriales;f__Micromonosporaceae;g__Glycomyces;s__Glycomyces arizonensis	solid-culture	227	FA	peaklist4	117	GCF_900102895.1	d__Bacteria;p__Actinobacteriota;c__Actinomycetia;o__Actinomycetales;f__Micrococcaceae;g__Arthrobacter_I;s__Arthrobacter_I sp900102895	Arthrobacter sp. ov407	OV407	19	5	0.00234
Glycomyces arizonensis NBRC103886	GCF_000482705.1	d__Bacteria;p__Actinobacteriota;c__Actinomycetia;o__Mycobacteriales;f__Micromonosporaceae;g__Glycomyces;s__Glycomyces arizonensis	solid-culture	227	FA-heating (50°C, 5min)	peaklist1	179	GCF_000482705.1	d__Bacteria;p__Actinobacteriota;c__Actinomycetia;o__Mycobacteriales;f__Micromonosporaceae;g__Glycomyces;s__Glycomyces arizonensis	Glycomyces arizonensis DSM 44726	DSM 44726	41	13	3.45e-08
Glycomyces arizonensis NBRC103886	GCF_000482705.1	d__Bacteria;p__Actinobacteriota;c__Actinomycetia;o__Mycobacteriales;f__Micromonosporaceae;g__Glycomyces;s__Glycomyces arizonensis	solid-culture	227	FA-heating (50°C, 5min)	peaklist2	169	GCF_000482705.1	d__Bacteria;p__Actinobacteriota;c__Actinomycetia;o__Mycobacteriales;f__Micromonosporaceae;g__Glycomyces;s__Glycomyces arizonensis	Glycomyces arizonensis DSM 44726	DSM 44726	40	14	1.43e-12
Glycomyces arizonensis NBRC103886	GCF_000482705.1	d__Bacteria;p__Actinobacteriota;c__Actinomycetia;o__Mycobacteriales;f__Micromonosporaceae;g__Glycomyces;s__Glycomyces arizonensis	solid-culture	227	FA-heating (50°C, 5min)	peaklist3	168	GCF_000482705.1	d__Bacteria;p__Actinobacteriota;c__Actinomycetia;o__Mycobacteriales;f__Micromonosporaceae;g__Glycomyces;s__Glycomyces arizonensis	Glycomyces arizonensis DSM 44726	DSM 44726	43	13	4.26e-12
Glycomyces arizonensis NBRC103886	GCF_000482705.1	d__Bacteria;p__Actinobacteriota;c__Actinomycetia;o__Mycobacteriales;f__Micromonosporaceae;g__Glycomyces;s__Glycomyces arizonensis	solid-culture	227	FA-heating (50°C, 5min)	peaklist4	187	GCF_000482705.1	d__Bacteria;p__Actinobacteriota;c__Actinomycetia;o__Mycobacteriales;f__Micromonosporaceae;g__Glycomyces;s__Glycomyces arizonensis	Glycomyces arizonensis DSM 44726	DSM 44726	51	15	5.39e-17
Glycomyces arizonensis NBRC103886	GCF_000482705.1	d__Bacteria;p__Actinobacteriota;c__Actinomycetia;o__Mycobacteriales;f__Micromonosporaceae;g__Glycomyces;s__Glycomyces arizonensis	solid-culture	227	TFA-beating (x4)	peaklist1	125	GCF_000482705.1	d__Bacteria;p__Actinobacteriota;c__Actinomycetia;o__Mycobacteriales;f__Micromonosporaceae;g__Glycomyces;s__Glycomyces arizonensis	Glycomyces arizonensis DSM 44726	DSM 44726	32	10	3.64e-10
Glycomyces arizonensis NBRC103886	GCF_000482705.1	d__Bacteria;p__Actinobacteriota;c__Actinomycetia;o__Mycobacteriales;f__Micromonosporaceae;g__Glycomyces;s__Glycomyces arizonensis	solid-culture	227	TFA-beating (x4)	peaklist2	147	GCF_000482705.1	d__Bacteria;p__Actinobacteriota;c__Actinomycetia;o__Mycobacteriales;f__Micromonosporaceae;g__Glycomyces;s__Glycomyces arizonensis	Glycomyces arizonensis DSM 44726	DSM 44726	35	10	2.23e-09
Glycomyces arizonensis NBRC103886	GCF_000482705.1	d__Bacteria;p__Actinobacteriota;c__Actinomycetia;o__Mycobacteriales;f__Micromonosporaceae;g__Glycomyces;s__Glycomyces arizonensis	solid-culture	227	TFA-beating (x4)	peaklist3	145	GCF_000482705.1	d__Bacteria;p__Actinobacteriota;c__Actinomycetia;o__Mycobacteriales;f__Micromonosporaceae;g__Glycomyces;s__Glycomyces arizonensis	Glycomyces arizonensis DSM 44726	DSM 44726	35	11	1.86e-08
Glycomyces arizonensis NBRC103886	GCF_000482705.1	d__Bacteria;p__Actinobacteriota;c__Actinomycetia;o__Mycobacteriales;f__Micromonosporaceae;g__Glycomyces;s__Glycomyces arizonensis	solid-culture	227	TFA-beating (x4)	peaklist4	141	GCF_000482705.1	d__Bacteria;p__Actinobacteriota;c__Actinomycetia;o__Mycobacteriales;f__Micromonosporaceae;g__Glycomyces;s__Glycomyces arizonensis	Glycomyces arizonensis DSM 44726	DSM 44726	33	10	1.36e-09
Glycomyces arizonensis NBRC103886	GCF_000482705.1	d__Bacteria;p__Actinobacteriota;c__Actinomycetia;o__Mycobacteriales;f__Micromonosporaceae;g__Glycomyces;s__Glycomyces arizonensis	solid-culture	802	FA	peaklist1	126	GCF_000833255.1	d__Bacteria;p__Proteobacteria;c__Gammaproteobacteria;o__Francisellales;f__Francisellaceae;g__Francisella;s__Francisella noatunensis	Francisella philomiragia	GA01-2794	10	6	0.00452
Glycomyces arizonensis NBRC103886	GCF_000482705.1	d__Bacteria;p__Actinobacteriota;c__Actinomycetia;o__Mycobacteriales;f__Micromonosporaceae;g__Glycomyces;s__Glycomyces arizonensis	solid-culture	802	FA	peaklist2	123	GCA_000436015.1	d__Bacteria;p__Bacteroidota;c__Bacteroidia;o__Bacteroidales;f__Bacteroidaceae;g__Prevotella;s__Prevotella sp000834015	Prevotella sp. CAG:592	none	22	5	0.000212
Glycomyces arizonensis NBRC103886	GCF_000482705.1	d__Bacteria;p__Actinobacteriota;c__Actinomycetia;o__Mycobacteriales;f__Micromonosporaceae;g__Glycomyces;s__Glycomyces arizonensis	solid-culture	802	FA	peaklist3	124	GCA_900319435.1	d__Bacteria;p__Firmicutes_C;c__Negativicutes;o__Selenomonadales;f__Selenomonadaceae;g__RUG643;s__RUG643 sp900321035	uncultured Selenomonadales bacterium	RUG499	19	8	1.48e-06
Glycomyces arizonensis NBRC103886	GCF_000482705.1	d__Bacteria;p__Actinobacteriota;c__Actinomycetia;o__Mycobacteriales;f__Micromonosporaceae;g__Glycomyces;s__Glycomyces arizonensis	solid-culture	802	FA	peaklist4	129	GCA_902109505.1	d__Bacteria;p__Firmicutes;c__Bacilli;o__Lactobacillales;f__Streptococcaceae;g__Streptococcus;s__Streptococcus pseudoporcinus	Streptococcus sp. NCTC 5968	NCTC5968	16	7	0.00109
Glycomyces arizonensis NBRC103886	GCF_000482705.1	d__Bacteria;p__Actinobacteriota;c__Actinomycetia;o__Mycobacteriales;f__Micromonosporaceae;g__Glycomyces;s__Glycomyces arizonensis	solid-culture	802	FA-heating (50°C, 5min)	peaklist1	197	GCF_000482705.1	d__Bacteria;p__Actinobacteriota;c__Actinomycetia;o__Mycobacteriales;f__Micromonosporaceae;g__Glycomyces;s__Glycomyces arizonensis	Glycomyces arizonensis DSM 44726	DSM 44726	61	11	2.7e-10
Glycomyces arizonensis NBRC103886	GCF_000482705.1	d__Bacteria;p__Actinobacteriota;c__Actinomycetia;o__Mycobacteriales;f__Micromonosporaceae;g__Glycomyces;s__Glycomyces arizonensis	solid-culture	802	FA-heating (50°C, 5min)	peaklist2	189	GCF_000482705.1	d__Bacteria;p__Actinobacteriota;c__Actinomycetia;o__Mycobacteriales;f__Micromonosporaceae;g__Glycomyces;s__Glycomyces arizonensis	Glycomyces arizonensis DSM 44726	DSM 44726	52	10	1.03e-09
Glycomyces arizonensis NBRC103886	GCF_000482705.1	d__Bacteria;p__Actinobacteriota;c__Actinomycetia;o__Mycobacteriales;f__Micromonosporaceae;g__Glycomyces;s__Glycomyces arizonensis	solid-culture	802	FA-heating (50°C, 5min)	peaklist3	183	GCF_000482705.1	d__Bacteria;p__Actinobacteriota;c__Actinomycetia;o__Mycobacteriales;f__Micromonosporaceae;g__Glycomyces;s__Glycomyces arizonensis	Glycomyces arizonensis DSM 44726	DSM 44726	46	11	6.49e-10
Glycomyces arizonensis NBRC103886	GCF_000482705.1	d__Bacteria;p__Actinobacteriota;c__Actinomycetia;o__Mycobacteriales;f__Micromonosporaceae;g__Glycomyces;s__Glycomyces arizonensis	solid-culture	802	FA-heating (50°C, 5min)	peaklist4	177	GCF_000482705.1	d__Bacteria;p__Actinobacteriota;c__Actinomycetia;o__Mycobacteriales;f__Micromonosporaceae;g__Glycomyces;s__Glycomyces arizonensis	Glycomyces arizonensis DSM 44726	DSM 44726	55	11	7.58e-09
Glycomyces arizonensis NBRC103886	GCF_000482705.1	d__Bacteria;p__Actinobacteriota;c__Actinomycetia;o__Mycobacteriales;f__Micromonosporaceae;g__Glycomyces;s__Glycomyces arizonensis	solid-culture	802	TFA-beating (x4)	peaklist1	177	GCF_000482705.1	d__Bacteria;p__Actinobacteriota;c__Actinomycetia;o__Mycobacteriales;f__Micromonosporaceae;g__Glycomyces;s__Glycomyces arizonensis	Glycomyces arizonensis DSM 44726	DSM 44726	55	13	7.65e-11
Glycomyces arizonensis NBRC103886	GCF_000482705.1	d__Bacteria;p__Actinobacteriota;c__Actinomycetia;o__Mycobacteriales;f__Micromonosporaceae;g__Glycomyces;s__Glycomyces arizonensis	solid-culture	802	TFA-beating (x4)	peaklist2	177	GCF_000482705.1	d__Bacteria;p__Actinobacteriota;c__Actinomycetia;o__Mycobacteriales;f__Micromonosporaceae;g__Glycomyces;s__Glycomyces arizonensis	Glycomyces arizonensis DSM 44726	DSM 44726	50	12	3.04e-09
Glycomyces arizonensis NBRC103886	GCF_000482705.1	d__Bacteria;p__Actinobacteriota;c__Actinomycetia;o__Mycobacteriales;f__Micromonosporaceae;g__Glycomyces;s__Glycomyces arizonensis	solid-culture	802	TFA-beating (x4)	peaklist3	186	GCF_000482705.1	d__Bacteria;p__Actinobacteriota;c__Actinomycetia;o__Mycobacteriales;f__Micromonosporaceae;g__Glycomyces;s__Glycomyces arizonensis	Glycomyces arizonensis DSM 44726	DSM 44726	56	15	5.64e-12
Glycomyces arizonensis NBRC103886	GCF_000482705.1	d__Bacteria;p__Actinobacteriota;c__Actinomycetia;o__Mycobacteriales;f__Micromonosporaceae;g__Glycomyces;s__Glycomyces arizonensis	solid-culture	802	TFA-beating (x4)	peaklist4	176	GCF_000482705.1	d__Bacteria;p__Actinobacteriota;c__Actinomycetia;o__Mycobacteriales;f__Micromonosporaceae;g__Glycomyces;s__Glycomyces arizonensis	Glycomyces arizonensis DSM 44726	DSM 44726	48	10	5.39e-06
Glycomyces harbinensis NBRC14487	GCF_900101745.1	d__Bacteria;p__Actinobacteriota;c__Actinomycetia;o__Mycobacteriales;f__Micromonosporaceae;g__Glycomyces;s__Glycomyces harbinensis	liquid-culture	227	FA	peaklist1	172	GCF_900101745.1	d__Bacteria;p__Actinobacteriota;c__Actinomycetia;o__Mycobacteriales;f__Micromonosporaceae;g__Glycomyces;s__Glycomyces harbinensis	Glycomyces harbinensis	CGMCC 4.3516	37	14	2.85e-07
Glycomyces harbinensis NBRC14487	GCF_900101745.1	d__Bacteria;p__Actinobacteriota;c__Actinomycetia;o__Mycobacteriales;f__Micromonosporaceae;g__Glycomyces;s__Glycomyces harbinensis	liquid-culture	227	FA	peaklist2	157	GCF_900101745.1	d__Bacteria;p__Actinobacteriota;c__Actinomycetia;o__Mycobacteriales;f__Micromonosporaceae;g__Glycomyces;s__Glycomyces harbinensis	Glycomyces harbinensis	CGMCC 4.3516	40	15	9.91e-12
Glycomyces harbinensis NBRC14487	GCF_900101745.1	d__Bacteria;p__Actinobacteriota;c__Actinomycetia;o__Mycobacteriales;f__Micromonosporaceae;g__Glycomyces;s__Glycomyces harbinensis	liquid-culture	227	FA	peaklist3	169	GCF_900101745.1	d__Bacteria;p__Actinobacteriota;c__Actinomycetia;o__Mycobacteriales;f__Micromonosporaceae;g__Glycomyces;s__Glycomyces harbinensis	Glycomyces harbinensis	CGMCC 4.3516	38	14	1.53e-08
Glycomyces harbinensis NBRC14487	GCF_900101745.1	d__Bacteria;p__Actinobacteriota;c__Actinomycetia;o__Mycobacteriales;f__Micromonosporaceae;g__Glycomyces;s__Glycomyces harbinensis	liquid-culture	227	FA	peaklist4	160	GCF_900101745.1	d__Bacteria;p__Actinobacteriota;c__Actinomycetia;o__Mycobacteriales;f__Micromonosporaceae;g__Glycomyces;s__Glycomyces harbinensis	Glycomyces harbinensis	CGMCC 4.3516	36	13	4.04e-10
Glycomyces harbinensis NBRC14487	GCF_900101745.1	d__Bacteria;p__Actinobacteriota;c__Actinomycetia;o__Mycobacteriales;f__Micromonosporaceae;g__Glycomyces;s__Glycomyces harbinensis	liquid-culture	802	FA	peaklist1	129	GCF_900101745.1	d__Bacteria;p__Actinobacteriota;c__Actinomycetia;o__Mycobacteriales;f__Micromonosporaceae;g__Glycomyces;s__Glycomyces harbinensis	Glycomyces harbinensis	CGMCC 4.3516	30	8	4.02e-06
Glycomyces harbinensis NBRC14487	GCF_900101745.1	d__Bacteria;p__Actinobacteriota;c__Actinomycetia;o__Mycobacteriales;f__Micromonosporaceae;g__Glycomyces;s__Glycomyces harbinensis	liquid-culture	802	FA	peaklist2	129	GCF_900101745.1	d__Bacteria;p__Actinobacteriota;c__Actinomycetia;o__Mycobacteriales;f__Micromonosporaceae;g__Glycomyces;s__Glycomyces harbinensis	Glycomyces harbinensis	CGMCC 4.3516	32	11	7.56e-10
Glycomyces harbinensis NBRC14487	GCF_900101745.1	d__Bacteria;p__Actinobacteriota;c__Actinomycetia;o__Mycobacteriales;f__Micromonosporaceae;g__Glycomyces;s__Glycomyces harbinensis	liquid-culture	802	FA	peaklist3	113	GCA_002479745.1	d__Bacteria;p__Fermentibacterota;c__Fermentibacteria;o__Fermentibacterales;f__Fermentibacteraceae;g__UBA5938;s__UBA5938 sp002414865	candidate division Hyd24-12 bacterium UBA7474	UBA7474	29	4	1.01e-05
Glycomyces harbinensis NBRC14487	GCF_900101745.1	d__Bacteria;p__Actinobacteriota;c__Actinomycetia;o__Mycobacteriales;f__Micromonosporaceae;g__Glycomyces;s__Glycomyces harbinensis	liquid-culture	802	FA	peaklist4	160	GCF_900101745.1	d__Bacteria;p__Actinobacteriota;c__Actinomycetia;o__Mycobacteriales;f__Micromonosporaceae;g__Glycomyces;s__Glycomyces harbinensis	Glycomyces harbinensis	CGMCC 4.3516	42	17	2.95e-14
Glycomyces harbinensis NBRC14487	GCF_900101745.1	d__Bacteria;p__Actinobacteriota;c__Actinomycetia;o__Mycobacteriales;f__Micromonosporaceae;g__Glycomyces;s__Glycomyces harbinensis	solid-culture	227	FA	peaklist1	184	GCF_900101745.1	d__Bacteria;p__Actinobacteriota;c__Actinomycetia;o__Mycobacteriales;f__Micromonosporaceae;g__Glycomyces;s__Glycomyces harbinensis	Glycomyces harbinensis	CGMCC 4.3516	48	17	2.35e-14
Glycomyces harbinensis NBRC14487	GCF_900101745.1	d__Bacteria;p__Actinobacteriota;c__Actinomycetia;o__Mycobacteriales;f__Micromonosporaceae;g__Glycomyces;s__Glycomyces harbinensis	solid-culture	227	FA	peaklist2	180	GCF_900101745.1	d__Bacteria;p__Actinobacteriota;c__Actinomycetia;o__Mycobacteriales;f__Micromonosporaceae;g__Glycomyces;s__Glycomyces harbinensis	Glycomyces harbinensis	CGMCC 4.3516	37	16	2.59e-10
Glycomyces harbinensis NBRC14487	GCF_900101745.1	d__Bacteria;p__Actinobacteriota;c__Actinomycetia;o__Mycobacteriales;f__Micromonosporaceae;g__Glycomyces;s__Glycomyces harbinensis	solid-culture	227	FA	peaklist3	187	GCF_900101745.1	d__Bacteria;p__Actinobacteriota;c__Actinomycetia;o__Mycobacteriales;f__Micromonosporaceae;g__Glycomyces;s__Glycomyces harbinensis	Glycomyces harbinensis	CGMCC 4.3516	48	17	7.79e-13
Glycomyces harbinensis NBRC14487	GCF_900101745.1	d__Bacteria;p__Actinobacteriota;c__Actinomycetia;o__Mycobacteriales;f__Micromonosporaceae;g__Glycomyces;s__Glycomyces harbinensis	solid-culture	227	FA	peaklist4	182	GCF_900101745.1	d__Bacteria;p__Actinobacteriota;c__Actinomycetia;o__Mycobacteriales;f__Micromonosporaceae;g__Glycomyces;s__Glycomyces harbinensis	Glycomyces harbinensis	CGMCC 4.3516	44	18	9.27e-13
Glycomyces harbinensis NBRC14487	GCF_900101745.1	d__Bacteria;p__Actinobacteriota;c__Actinomycetia;o__Mycobacteriales;f__Micromonosporaceae;g__Glycomyces;s__Glycomyces harbinensis	solid-culture	802	FA	peaklist1	150	GCF_900101745.1	d__Bacteria;p__Actinobacteriota;c__Actinomycetia;o__Mycobacteriales;f__Micromonosporaceae;g__Glycomyces;s__Glycomyces harbinensis	Glycomyces harbinensis	CGMCC 4.3516	29	8	6.16e-06
Glycomyces harbinensis NBRC14487	GCF_900101745.1	d__Bacteria;p__Actinobacteriota;c__Actinomycetia;o__Mycobacteriales;f__Micromonosporaceae;g__Glycomyces;s__Glycomyces harbinensis	solid-culture	802	FA	peaklist2	141	GCF_900101745.1	d__Bacteria;p__Actinobacteriota;c__Actinomycetia;o__Mycobacteriales;f__Micromonosporaceae;g__Glycomyces;s__Glycomyces harbinensis	Glycomyces harbinensis	CGMCC 4.3516	32	10	2.15e-09
Glycomyces harbinensis NBRC14487	GCF_900101745.1	d__Bacteria;p__Actinobacteriota;c__Actinomycetia;o__Mycobacteriales;f__Micromonosporaceae;g__Glycomyces;s__Glycomyces harbinensis	solid-culture	802	FA	peaklist3	139	GCF_900101745.1	d__Bacteria;p__Actinobacteriota;c__Actinomycetia;o__Mycobacteriales;f__Micromonosporaceae;g__Glycomyces;s__Glycomyces harbinensis	Glycomyces harbinensis	CGMCC 4.3516	29	10	5.32e-07
Glycomyces harbinensis NBRC14487	GCF_900101745.1	d__Bacteria;p__Actinobacteriota;c__Actinomycetia;o__Mycobacteriales;f__Micromonosporaceae;g__Glycomyces;s__Glycomyces harbinensis	solid-culture	802	FA	peaklist4	148	GCF_900101745.1	d__Bacteria;p__Actinobacteriota;c__Actinomycetia;o__Mycobacteriales;f__Micromonosporaceae;g__Glycomyces;s__Glycomyces harbinensis	Glycomyces harbinensis	CGMCC 4.3516	34	9	3.92e-07
Janibacter limosus NBRC16128	GCF_001570985.1	d__Bacteria;p__Actinobacteriota;c__Actinomycetia;o__Actinomycetales;f__Dermatophilaceae;g__Janibacter;s__Janibacter limosus	liquid-culture	230	FA	peaklist1	105	GCF_003468405.1	d__Bacteria;p__Proteobacteria;c__Gammaproteobacteria;o__Pseudomonadales;f__Moraxellaceae;g__Acinetobacter;s__Acinetobacter johnsonii	Acinetobacter johnsonii	HAMBI_97	30	5	3.45e-06
Janibacter limosus NBRC16128	GCF_001570985.1	d__Bacteria;p__Actinobacteriota;c__Actinomycetia;o__Actinomycetales;f__Dermatophilaceae;g__Janibacter;s__Janibacter limosus	liquid-culture	230	FA	peaklist2	106	GCA_003243195.1	d__Bacteria;p__Proteobacteria;c__Alphaproteobacteria;o__Sphingomonadales;f__Sphingomonadaceae;g__Sphingomonas;s__Sphingomonas taxi_B	Sphingomonas taxi	S2_005_001_R1_22	19	5	0.000431
Janibacter limosus NBRC16128	GCF_001570985.1	d__Bacteria;p__Actinobacteriota;c__Actinomycetia;o__Actinomycetales;f__Dermatophilaceae;g__Janibacter;s__Janibacter limosus	liquid-culture	230	FA	peaklist3	106	GCF_003112695.1	d__Bacteria;p__Proteobacteria;c__Gammaproteobacteria;o__Burkholderiales;f__Rhodocyclaceae;g__Azospira;s__Azospira sp003112695	Azospira sp. I13	I13	19	6	3.11e-05
Janibacter limosus NBRC16128	GCF_001570985.1	d__Bacteria;p__Actinobacteriota;c__Actinomycetia;o__Actinomycetales;f__Dermatophilaceae;g__Janibacter;s__Janibacter limosus	liquid-culture	230	FA	peaklist4	115	GCA_003561905.1	d__Bacteria;p__Desulfobacterota;c__Syntrophobacteria;o__Syntrophobacterales;f__Syntrophobacteraceae;g__SLCH01;s__SLCH01 sp007125915	Syntrophobacteraceae bacterium	CSSed11_95	21	6	2.47e-05
Janibacter limosus NBRC16128	GCF_001570985.1	d__Bacteria;p__Actinobacteriota;c__Actinomycetia;o__Actinomycetales;f__Dermatophilaceae;g__Janibacter;s__Janibacter limosus	liquid-culture	230	FA	peaklist5	114	GCA_004552135.1	d__Bacteria;p__Bacteroidota;c__Bacteroidia;o__Bacteroidales;f__UBA932;g__RC9;s__RC9 sp004554455	Bacteroidales bacterium	W3P28.006	21	6	7.23e-05
Janibacter limosus NBRC16128	GCF_001570985.1	d__Bacteria;p__Actinobacteriota;c__Actinomycetia;o__Actinomycetales;f__Dermatophilaceae;g__Janibacter;s__Janibacter limosus	liquid-culture	230	FA	peaklist6	121	GCA_002049495.1	d__Bacteria;p__Campylobacterota;c__Campylobacteria;o__Campylobacterales;f__Sulfurovaceae;g__TCS-49;s__TCS-49 sp002049495	Epsilonproteobacteria bacterium tcs-49	tcs-49	18	7	4.39e-06
Janibacter limosus NBRC16128	GCF_001570985.1	d__Bacteria;p__Actinobacteriota;c__Actinomycetia;o__Actinomycetales;f__Dermatophilaceae;g__Janibacter;s__Janibacter limosus	liquid-culture	230	FA	peaklist7	111	GCA_003561905.1	d__Bacteria;p__Desulfobacterota;c__Syntrophobacteria;o__Syntrophobacterales;f__Syntrophobacteraceae;g__SLCH01;s__SLCH01 sp007125915	Syntrophobacteraceae bacterium	CSSed11_95	18	7	4.75e-06
Janibacter limosus NBRC16128	GCF_001570985.1	d__Bacteria;p__Actinobacteriota;c__Actinomycetia;o__Actinomycetales;f__Dermatophilaceae;g__Janibacter;s__Janibacter limosus	liquid-culture	230	FA	peaklist8	114	GCF_001421535.1	d__Bacteria;p__Proteobacteria;c__Alphaproteobacteria;o__Sphingomonadales;f__Sphingomonadaceae;g__Sphingomonas;s__Sphingomonas sp001421535	Sphingomonas sp. Leaf20	Leaf20	32	5	9.93e-05
Janibacter limosus NBRC16128	GCF_001570985.1	d__Bacteria;p__Actinobacteriota;c__Actinomycetia;o__Actinomycetales;f__Dermatophilaceae;g__Janibacter;s__Janibacter limosus	liquid-culture	230	TFA-beating (x4)	peaklist1	106	GCA_002307235.1	d__Bacteria;p__Acidobacteriota;c__Acidobacteriae;o__Acidobacteriales;f__Acidobacteriaceae;g__Terracidiphilus;s__Terracidiphilus sp002307235	Acidobacteriaceae bacterium UBA1307	UBA1307	19	7	0.000116
Janibacter limosus NBRC16128	GCF_001570985.1	d__Bacteria;p__Actinobacteriota;c__Actinomycetia;o__Actinomycetales;f__Dermatophilaceae;g__Janibacter;s__Janibacter limosus	liquid-culture	230	TFA-beating (x4)	peaklist2	115	GCF_000347075.1	d__Bacteria;p__Desulfobacterota;c__Syntrophobacteria;o__Syntrophobacterales;f__Syntrophobacteraceae;g__SLCH01;s__SLCH01 sp007125915	Syntrophobacteraceae bacterium	CSSed11_95	16	5	0.000212
Janibacter limosus NBRC16128	GCF_001570985.1	d__Bacteria;p__Actinobacteriota;c__Actinomycetia;o__Actinomycetales;f__Dermatophilaceae;g__Janibacter;s__Janibacter limosus	liquid-culture	230	TFA-beating (x4)	peaklist3	121	GCF_001570985.1	d__Bacteria;p__Actinobacteriota;c__Actinomycetia;o__Actinomycetales;f__Dermatophilaceae;g__Janibacter;s__Janibacter limosus	Janibacter limosus NBRC 16128	NBRC 16128	28	7	2.86e-06
Janibacter limosus NBRC16128	GCF_001570985.1	d__Bacteria;p__Actinobacteriota;c__Actinomycetia;o__Actinomycetales;f__Dermatophilaceae;g__Janibacter;s__Janibacter limosus	liquid-culture	230	TFA-beating (x4)	peaklist4	114	GCF_001570985.1	d__Bacteria;p__Actinobacteriota;c__Actinomycetia;o__Actinomycetales;f__Dermatophilaceae;g__Janibacter;s__Janibacter limosus	Janibacter limosus NBRC 16128	NBRC 16128	21	8	2.17e-07
Janibacter limosus NBRC16128	GCF_001570985.1	d__Bacteria;p__Actinobacteriota;c__Actinomycetia;o__Actinomycetales;f__Dermatophilaceae;g__Janibacter;s__Janibacter limosus	liquid-culture	230	TFA-beating (x4)	peaklist1	139	GCF_001570985.1	d__Bacteria;p__Actinobacteriota;c__Actinomycetia;o__Actinomycetales;f__Dermatophilaceae;g__Janibacter;s__Janibacter limosus	Janibacter limosus NBRC 16128	NBRC 16128	24	13	1.94e-16
Janibacter limosus NBRC16128	GCF_001570985.1	d__Bacteria;p__Actinobacteriota;c__Actinomycetia;o__Actinomycetales;f__Dermatophilaceae;g__Janibacter;s__Janibacter limosus	liquid-culture	230	TFA-beating (x4)	peaklist2	113	GCF_001570985.1	d__Bacteria;p__Actinobacteriota;c__Actinomycetia;o__Actinomycetales;f__Dermatophilaceae;g__Janibacter;s__Janibacter limosus	Janibacter limosus NBRC 16128	NBRC 16128	27	12	4.57e-14
Janibacter limosus NBRC16128	GCF_001570985.1	d__Bacteria;p__Actinobacteriota;c__Actinomycetia;o__Actinomycetales;f__Dermatophilaceae;g__Janibacter;s__Janibacter limosus	liquid-culture	230	TFA-beating (x4)	peaklist3	122	GCF_001570985.1	d__Bacteria;p__Actinobacteriota;c__Actinomycetia;o__Actinomycetales;f__Dermatophilaceae;g__Janibacter;s__Janibacter limosus	Janibacter limosus NBRC 16128	NBRC 16128	33	14	7.91e-12
Janibacter limosus NBRC16128	GCF_001570985.1	d__Bacteria;p__Actinobacteriota;c__Actinomycetia;o__Actinomycetales;f__Dermatophilaceae;g__Janibacter;s__Janibacter limosus	liquid-culture	230	TFA-beating (x4)	peaklist4	126	GCF_001570985.1	d__Bacteria;p__Actinobacteriota;c__Actinomycetia;o__Actinomycetales;f__Dermatophilaceae;g__Janibacter;s__Janibacter limosus	Janibacter limosus NBRC 16128	NBRC 16128	26	14	1.05e-19
Janibacter limosus NBRC16128	GCF_001570985.1	d__Bacteria;p__Actinobacteriota;c__Actinomycetia;o__Actinomycetales;f__Dermatophilaceae;g__Janibacter;s__Janibacter limosus	liquid-culture	802	FA	peaklist1	156	GCF_001570985.1	d__Bacteria;p__Actinobacteriota;c__Actinomycetia;o__Actinomycetales;f__Dermatophilaceae;g__Janibacter;s__Janibacter limosus	Janibacter limosus NBRC 16128	NBRC 16128	31	13	1.87e-13
Janibacter limosus NBRC16128	GCF_001570985.1	d__Bacteria;p__Actinobacteriota;c__Actinomycetia;o__Actinomycetales;f__Dermatophilaceae;g__Janibacter;s__Janibacter limosus	liquid-culture	802	FA	peaklist2	137	GCF_001570985.1	d__Bacteria;p__Actinobacteriota;c__Actinomycetia;o__Actinomycetales;f__Dermatophilaceae;g__Janibacter;s__Janibacter limosus	Janibacter limosus NBRC 16128	NBRC 16128	34	11	2.8e-10
Janibacter limosus NBRC16128	GCF_001570985.1	d__Bacteria;p__Actinobacteriota;c__Actinomycetia;o__Actinomycetales;f__Dermatophilaceae;g__Janibacter;s__Janibacter limosus	liquid-culture	802	FA	peaklist3	141	GCF_001570985.1	d__Bacteria;p__Actinobacteriota;c__Actinomycetia;o__Actinomycetales;f__Dermatophilaceae;g__Janibacter;s__Janibacter limosus	Janibacter limosus NBRC 16128	NBRC 16128	30	11	1.61e-10
Janibacter limosus NBRC16128	GCF_001570985.1	d__Bacteria;p__Actinobacteriota;c__Actinomycetia;o__Actinomycetales;f__Dermatophilaceae;g__Janibacter;s__Janibacter limosus	liquid-culture	802	FA	peaklist4	133	GCF_001570985.1	d__Bacteria;p__Actinobacteriota;c__Actinomycetia;o__Actinomycetales;f__Dermatophilaceae;g__Janibacter;s__Janibacter limosus	Janibacter limosus NBRC 16128	NBRC 16128	31	11	3.46e-10
Janibacter limosus NBRC16128	GCF_001570985.1	d__Bacteria;p__Actinobacteriota;c__Actinomycetia;o__Actinomycetales;f__Dermatophilaceae;g__Janibacter;s__Janibacter limosus	liquid-culture	802	FA	peaklist5	121	GCF_001570985.1	d__Bacteria;p__Actinobacteriota;c__Actinomycetia;o__Actinomycetales;f__Dermatophilaceae;g__Janibacter;s__Janibacter limosus	Janibacter limosus NBRC 16128	NBRC 16128	26	9	4.62e-12
Janibacter limosus NBRC16128	GCF_001570985.1	d__Bacteria;p__Actinobacteriota;c__Actinomycetia;o__Actinomycetales;f__Dermatophilaceae;g__Janibacter;s__Janibacter limosus	liquid-culture	802	FA	peaklist6	133	GCF_001466305.1	d__Bacteria;p__Actinobacteriota;c__Actinomycetia;o__Actinomycetales;f__Dermatophilaceae;g__Janibacter;s__Janibacter limosus	Janibacter limosus NBRC 16128	NBRC 16128	19	9	4.51e-08
Janibacter limosus NBRC16128	GCF_001570985.1	d__Bacteria;p__Actinobacteriota;c__Actinomycetia;o__Actinomycetales;f__Dermatophilaceae;g__Janibacter;s__Janibacter limosus	liquid-culture	802	FA	peaklist7	144	GCF_001570985.1	d__Bacteria;p__Actinobacteriota;c__Actinomycetia;o__Actinomycetales;f__Dermatophilaceae;g__Janibacter;s__Janibacter limosus	Janibacter limosus NBRC 16128	NBRC 16128	29	12	1.2e-13
Janibacter limosus NBRC16128	GCF_001570985.1	d__Bacteria;p__Actinobacteriota;c__Actinomycetia;o__Actinomycetales;f__Dermatophilaceae;g__Janibacter;s__Janibacter limosus	liquid-culture	802	FA	peaklist8	127	GCF_001570985.1	d__Bacteria;p__Actinobacteriota;c__Actinomycetia;o__Actinomycetales;f__Dermatophilaceae;g__Janibacter;s__Janibacter limosus	Janibacter limosus NBRC 16128	NBRC 16128	28	11	3.94e-12
Janibacter limosus NBRC16128	GCF_001570985.1	d__Bacteria;p__Actinobacteriota;c__Actinomycetia;o__Actinomycetales;f__Dermatophilaceae;g__Janibacter;s__Janibacter limosus	liquid-culture	802	TFA-beating (x4)	peaklist1	137	GCF_001570985.1	d__Bacteria;p__Actinobacteriota;c__Actinomycetia;o__Actinomycetales;f__Dermatophilaceae;g__Janibacter;s__Janibacter limosus	Janibacter limosus NBRC 16128	NBRC 16128	38	12	2.57e-09
Janibacter limosus NBRC16128	GCF_001570985.1	d__Bacteria;p__Actinobacteriota;c__Actinomycetia;o__Actinomycetales;f__Dermatophilaceae;g__Janibacter;s__Janibacter limosus	liquid-culture	802	TFA-beating (x4)	peaklist2	133	GCF_001570985.1	d__Bacteria;p__Actinobacteriota;c__Actinomycetia;o__Actinomycetales;f__Dermatophilaceae;g__Janibacter;s__Janibacter limosus	Janibacter limosus NBRC 16128	NBRC 16128	32	9	6.83e-09
Janibacter limosus NBRC16128	GCF_001570985.1	d__Bacteria;p__Actinobacteriota;c__Actinomycetia;o__Actinomycetales;f__Dermatophilaceae;g__Janibacter;s__Janibacter limosus	liquid-culture	802	TFA-beating (x4)	peaklist3	133	GCF_001570985.1	d__Bacteria;p__Actinobacteriota;c__Actinomycetia;o__Actinomycetales;f__Dermatophilaceae;g__Janibacter;s__Janibacter limosus	Janibacter limosus NBRC 16128	NBRC 16128	34	13	4.92e-13
Janibacter limosus NBRC16128	GCF_001570985.1	d__Bacteria;p__Actinobacteriota;c__Actinomycetia;o__Actinomycetales;f__Dermatophilaceae;g__Janibacter;s__Janibacter limosus	liquid-culture	802	TFA-beating (x4)	peaklist4	127	GCF_001570985.1	d__Bacteria;p__Actinobacteriota;c__Actinomycetia;o__Actinomycetales;f__Dermatophilaceae;g__Janibacter;s__Janibacter limosus	Janibacter limosus NBRC 16128	NBRC 16128	27	9	6.86e-07
Janibacter limosus NBRC16128	GCF_001570985.1	d__Bacteria;p__Actinobacteriota;c__Actinomycetia;o__Actinomycetales;f__Dermatophilaceae;g__Janibacter;s__Janibacter limosus	liquid-culture	802	TFA-beating (x4)	peaklist1	163	GCF_001570985.1	d__Bacteria;p__Actinobacteriota;c__Actinomycetia;o__Actinomycetales;f__Dermatophilaceae;g__Janibacter;s__Janibacter limosus	Janibacter limosus NBRC 16128	NBRC 16128	30	15	3e-20
Janibacter limosus NBRC16128	GCF_001570985.1	d__Bacteria;p__Actinobacteriota;c__Actinomycetia;o__Actinomycetales;f__Dermatophilaceae;g__Janibacter;s__Janibacter limosus	liquid-culture	802	TFA-beating (x4)	peaklist2	147	GCF_001570985.1	d__Bacteria;p__Actinobacteriota;c__Actinomycetia;o__Actinomycetales;f__Dermatophilaceae;g__Janibacter;s__Janibacter limosus	Janibacter limosus NBRC 16128	NBRC 16128	34	16	1.79e-25
Janibacter limosus NBRC16128	GCF_001570985.1	d__Bacteria;p__Actinobacteriota;c__Actinomycetia;o__Actinomycetales;f__Dermatophilaceae;g__Janibacter;s__Janibacter limosus	liquid-culture	802	TFA-beating (x4)	peaklist3	184	GCF_001570985.1	d__Bacteria;p__Actinobacteriota;c__Actinomycetia;o__Actinomycetales;f__Dermatophilaceae;g__Janibacter;s__Janibacter limosus	Janibacter limosus NBRC 16128	NBRC 16128	33	14	3.59e-17
Janibacter limosus NBRC16128	GCF_001570985.1	d__Bacteria;p__Actinobacteriota;c__Actinomycetia;o__Actinomycetales;f__Dermatophilaceae;g__Janibacter;s__Janibacter limosus	liquid-culture	802	TFA-beating (x4)	peaklist4	168	GCF_001570985.1	d__Bacteria;p__Actinobacteriota;c__Actinomycetia;o__Actinomycetales;f__Dermatophilaceae;g__Janibacter;s__Janibacter limosus	Janibacter limosus NBRC 16128	NBRC 16128	26	13	1.26e-13
Janibacter limosus NBRC16128	GCF_001570985.1	d__Bacteria;p__Actinobacteriota;c__Actinomycetia;o__Actinomycetales;f__Dermatophilaceae;g__Janibacter;s__Janibacter limosus	solid-culture	230	FA	peaklist1	104	GCF_000691805.2	d__Bacteria;p__Firmicutes;c__Bacilli;o__Lactobacillales;f__Lactobacillaceae;g__Weissella;s__Weissella oryzae	Weissella oryzae SG25	SG25	9	3	0.000788
Janibacter limosus NBRC16128	GCF_001570985.1	d__Bacteria;p__Actinobacteriota;c__Actinomycetia;o__Actinomycetales;f__Dermatophilaceae;g__Janibacter;s__Janibacter limosus	solid-culture	230	FA	peaklist2	115	GCA_900314615.1	d__Archaea;p__Methanobacteriota;c__Methanobacteria;o__Methanobacteriales;f__Methanobacteriaceae;g__Methanobrevibacter_A;s__Methanobrevibacter_A sp900314615	uncultured Methanobrevibacter sp.	RUG018	6	4	2.4e-05
Janibacter limosus NBRC16128	GCF_001570985.1	d__Bacteria;p__Actinobacteriota;c__Actinomycetia;o__Actinomycetales;f__Dermatophilaceae;g__Janibacter;s__Janibacter limosus	solid-culture	230	FA	peaklist3	108	GCF_000967495.1	d__Bacteria;p__Proteobacteria;c__Gammaproteobacteria;o__Enterobacterales;f__Vibrionaceae;g__Vibrio;s__Vibrio neptunius	Vibrio neptunius	S2394	6	4	7.89e-05
Janibacter limosus NBRC16128	GCF_001570985.1	d__Bacteria;p__Actinobacteriota;c__Actinomycetia;o__Actinomycetales;f__Dermatophilaceae;g__Janibacter;s__Janibacter limosus	solid-culture	230	FA	peaklist4	103	GCA_007123625.1	d__Bacteria;p__Proteobacteria;c__Alphaproteobacteria;o__Rhodobacterales;f__Rhodobacteraceae;g__PUOA01;s__PUOA01 sp007123625	Rhodobacteraceae bacterium	CSSed162cmA_174R1	11	3	6.23e-07
Janibacter limosus NBRC16128	GCF_001570985.1	d__Bacteria;p__Actinobacteriota;c__Actinomycetia;o__Actinomycetales;f__Dermatophilaceae;g__Janibacter;s__Janibacter limosus	solid-culture	230	TFA-beating (x1)	peaklist1	127	GCA_003561905.1	d__Bacteria;p__Desulfobacterota;c__Syntrophobacteria;o__Syntrophobacterales;f__Syntrophobacteraceae;g__SLCH01;s__SLCH01 sp007125915	Syntrophobacteraceae bacterium	CSSed11_95	18	6	0.000105
Janibacter limosus NBRC16128	GCF_001570985.1	d__Bacteria;p__Actinobacteriota;c__Actinomycetia;o__Actinomycetales;f__Dermatophilaceae;g__Janibacter;s__Janibacter limosus	solid-culture	230	TFA-beating (x1)	peaklist2	131	GCF_900142455.1	d__Bacteria;p__Fibrobacterota;c__Fibrobacteria;o__Fibrobacterales;f__Fibrobacteraceae;g__Fibrobacter_A;s__Fibrobacter_A intestinalis	Fibrobacter sp. UWOS	UWOS	20	7	0.000252
Janibacter limosus NBRC16128	GCF_001570985.1	d__Bacteria;p__Actinobacteriota;c__Actinomycetia;o__Actinomycetales;f__Dermatophilaceae;g__Janibacter;s__Janibacter limosus	solid-culture	230	TFA-beating (x1)	peaklist3	125	GCF_001070015.1	d__Bacteria;p__Firmicutes;c__Bacilli;o__Staphylococcales;f__Staphylococcaceae;g__Staphylococcus;s__Staphylococcus epidermidis	Staphylococcus epidermidis	1032_SEPI	24	5	0.0006
Janibacter limosus NBRC16128	GCF_001570985.1	d__Bacteria;p__Actinobacteriota;c__Actinomycetia;o__Actinomycetales;f__Dermatophilaceae;g__Janibacter;s__Janibacter limosus	solid-culture	230	TFA-beating (x1)	peaklist4	130	GCF_000211835.1	d__Bacteria;p__Proteobacteria;c__Gammaproteobacteria;o__Burkholderiales;f__Burkholderiaceae;g__Hylemonella;s__Hylemonella gracilis	Hylemonella gracilis ATCC 19624	ATCC 19624	14	6	0.000365
Janibacter limosus NBRC16128	GCF_001570985.1	d__Bacteria;p__Actinobacteriota;c__Actinomycetia;o__Actinomycetales;f__Dermatophilaceae;g__Janibacter;s__Janibacter limosus	solid-culture	230	TFA-beating (x3)	peaklist1	94	GCF_001570985.1	d__Bacteria;p__Actinobacteriota;c__Actinomycetia;o__Actinomycetales;f__Dermatophilaceae;g__Janibacter;s__Janibacter limosus	Janibacter limosus NBRC 16128	NBRC 16128	12	6	1.21e-07
Janibacter limosus NBRC16128	GCF_001570985.1	d__Bacteria;p__Actinobacteriota;c__Actinomycetia;o__Actinomycetales;f__Dermatophilaceae;g__Janibacter;s__Janibacter limosus	solid-culture	230	TFA-beating (x3)	peaklist2	89	GCA_002319885.1	d__Bacteria;p__Bacteroidota;c__Bacteroidia;o__Bacteroidales;f__VadinHA17;g__LD21;s__LD21 sp002319885	Bacteroidales bacterium UBA1797	UBA1797	12	6	3e-07
Janibacter limosus NBRC16128	GCF_001570985.1	d__Bacteria;p__Actinobacteriota;c__Actinomycetia;o__Actinomycetales;f__Dermatophilaceae;g__Janibacter;s__Janibacter limosus	solid-culture	230	TFA-beating (x3)	peaklist3	101	GCF_003053885.1	d__Bacteria;p__Actinobacteriota;c__Actinomycetia;o__Propionibacteriales;f__Nocardioidaceae;g__Nocardioides;s__Nocardioides sp003053885	Nocardioides sp. CF204	CF204	10	6	8.81e-05
Janibacter limosus NBRC16128	GCF_001570985.1	d__Bacteria;p__Actinobacteriota;c__Actinomycetia;o__Actinomycetales;f__Dermatophilaceae;g__Janibacter;s__Janibacter limosus	solid-culture	230	TFA-beating (x3)	peaklist4	111	GCA_003645915.1	d__Bacteria;p__SM23-31;c__SM23-31;o__QNDG01;f__QNDG01;g__QNDG01;s__QNDG01 sp003645915	candidate division KSB1 bacterium	B43_G9	17	6	2.24e-05
Janibacter limosus NBRC16128	GCF_001570985.1	d__Bacteria;p__Actinobacteriota;c__Actinomycetia;o__Actinomycetales;f__Dermatophilaceae;g__Janibacter;s__Janibacter limosus	solid-culture	230	TFA-beating (x4)	peaklist1	121	GCF_001570985.1	d__Bacteria;p__Actinobacteriota;c__Actinomycetia;o__Actinomycetales;f__Dermatophilaceae;g__Janibacter;s__Janibacter limosus	Janibacter limosus NBRC 16128	NBRC 16128	22	9	2.25e-07
Janibacter limosus NBRC16128	GCF_001570985.1	d__Bacteria;p__Actinobacteriota;c__Actinomycetia;o__Actinomycetales;f__Dermatophilaceae;g__Janibacter;s__Janibacter limosus	solid-culture	230	TFA-beating (x4)	peaklist2	101	GCF_001570985.1	d__Bacteria;p__Actinobacteriota;c__Actinomycetia;o__Actinomycetales;f__Dermatophilaceae;g__Janibacter;s__Janibacter limosus	Janibacter limosus NBRC 16128	NBRC 16128	24	7	2.51e-08
Janibacter limosus NBRC16128	GCF_001570985.1	d__Bacteria;p__Actinobacteriota;c__Actinomycetia;o__Actinomycetales;f__Dermatophilaceae;g__Janibacter;s__Janibacter limosus	solid-culture	230	TFA-beating (x4)	peaklist3	170	GCF_001570985.1	d__Bacteria;p__Actinobacteriota;c__Actinomycetia;o__Actinomycetales;f__Dermatophilaceae;g__Janibacter;s__Janibacter limosus	Janibacter limosus NBRC 16128	NBRC 16128	41	12	9.61e-09
Janibacter limosus NBRC16128	GCF_001570985.1	d__Bacteria;p__Actinobacteriota;c__Actinomycetia;o__Actinomycetales;f__Dermatophilaceae;g__Janibacter;s__Janibacter limosus	solid-culture	230	TFA-beating (x4)	peaklist4	116	GCF_001570985.1	d__Bacteria;p__Actinobacteriota;c__Actinomycetia;o__Actinomycetales;f__Dermatophilaceae;g__Janibacter;s__Janibacter limosus	Janibacter limosus NBRC 16128	NBRC 16128	22	10	4.3e-11
Janibacter limosus NBRC16128	GCF_001570985.1	d__Bacteria;p__Actinobacteriota;c__Actinomycetia;o__Actinomycetales;f__Dermatophilaceae;g__Janibacter;s__Janibacter limosus	solid-culture	230	TFA-beating (x4)	peaklist5	61	GCF_001570985.1	d__Bacteria;p__Actinobacteriota;c__Actinomycetia;o__Actinomycetales;f__Dermatophilaceae;g__Janibacter;s__Janibacter limosus	Janibacter limosus NBRC 16128	NBRC 16128	18	8	8.55e-15
Janibacter limosus NBRC16128	GCF_001570985.1	d__Bacteria;p__Actinobacteriota;c__Actinomycetia;o__Actinomycetales;f__Dermatophilaceae;g__Janibacter;s__Janibacter limosus	solid-culture	230	TFA-beating (x4)	peaklist6	109	GCF_001570985.1	d__Bacteria;p__Actinobacteriota;c__Actinomycetia;o__Actinomycetales;f__Dermatophilaceae;g__Janibacter;s__Janibacter limosus	Janibacter limosus NBRC 16128	NBRC 16128	22	9	4.33e-10
Janibacter limosus NBRC16128	GCF_001570985.1	d__Bacteria;p__Actinobacteriota;c__Actinomycetia;o__Actinomycetales;f__Dermatophilaceae;g__Janibacter;s__Janibacter limosus	solid-culture	230	TFA-beating (x4)	peaklist7	113	GCF_900109725.1	d__Bacteria;p__Proteobacteria;c__Gammaproteobacteria;o__Pseudomonadales;f__Halomonadaceae;g__Halomonas;s__Halomonas daqiaonensis	Halomonas daqiaonensis	CGMCC 1.9150	25	6	0.000533
Janibacter limosus NBRC16128	GCF_001570985.1	d__Bacteria;p__Actinobacteriota;c__Actinomycetia;o__Actinomycetales;f__Dermatophilaceae;g__Janibacter;s__Janibacter limosus	solid-culture	230	TFA-beating (x4)	peaklist8	101	GCF_001570985.1	d__Bacteria;p__Actinobacteriota;c__Actinomycetia;o__Actinomycetales;f__Dermatophilaceae;g__Janibacter;s__Janibacter limosus	Janibacter limosus NBRC 16128	NBRC 16128	20	7	7.47e-07
Janibacter limosus NBRC16128	GCF_001570985.1	d__Bacteria;p__Actinobacteriota;c__Actinomycetia;o__Actinomycetales;f__Dermatophilaceae;g__Janibacter;s__Janibacter limosus	solid-culture	230	TFA-beating (x4)	peaklist9	120	GCF_001570985.1	d__Bacteria;p__Actinobacteriota;c__Actinomycetia;o__Actinomycetales;f__Dermatophilaceae;g__Janibacter;s__Janibacter limosus	Janibacter limosus NBRC 16128	NBRC 16128	32	13	3.74e-19
Janibacter limosus NBRC16128	GCF_001570985.1	d__Bacteria;p__Actinobacteriota;c__Actinomycetia;o__Actinomycetales;f__Dermatophilaceae;g__Janibacter;s__Janibacter limosus	solid-culture	230	TFA-beating (x4)	peaklist10	129	GCF_001570985.1	d__Bacteria;p__Actinobacteriota;c__Actinomycetia;o__Actinomycetales;f__Dermatophilaceae;g__Janibacter;s__Janibacter limosus	Janibacter limosus NBRC 16128	NBRC 16128	29	11	2.29e-13
Janibacter limosus NBRC16128	GCF_001570985.1	d__Bacteria;p__Actinobacteriota;c__Actinomycetia;o__Actinomycetales;f__Dermatophilaceae;g__Janibacter;s__Janibacter limosus	solid-culture	230	TFA-beating (x4)	peaklist11	103	GCF_001570985.1	d__Bacteria;p__Actinobacteriota;c__Actinomycetia;o__Actinomycetales;f__Dermatophilaceae;g__Janibacter;s__Janibacter limosus	Janibacter limosus NBRC 16128	NBRC 16128	21	8	1.04e-07
Janibacter limosus NBRC16128	GCF_001570985.1	d__Bacteria;p__Actinobacteriota;c__Actinomycetia;o__Actinomycetales;f__Dermatophilaceae;g__Janibacter;s__Janibacter limosus	solid-culture	230	TFA-beating (x4)	peaklist12	130	GCF_001570985.1	d__Bacteria;p__Actinobacteriota;c__Actinomycetia;o__Actinomycetales;f__Dermatophilaceae;g__Janibacter;s__Janibacter limosus	Janibacter limosus NBRC 16128	NBRC 16128	31	12	7.14e-12
Janibacter limosus NBRC16128	GCF_001570985.1	d__Bacteria;p__Actinobacteriota;c__Actinomycetia;o__Actinomycetales;f__Dermatophilaceae;g__Janibacter;s__Janibacter limosus	solid-culture	802	FA	peaklist1	101	GCF_000382265.1	d__Bacteria;p__Proteobacteria;c__Alphaproteobacteria;o__Rhodobacterales;f__Rhodobacteraceae;g__Yoonia;s__Yoonia vestfoldensis	Yoonia vestfoldensis DSM 16212	DSM 16212	20	4	0.00021
Janibacter limosus NBRC16128	GCF_001570985.1	d__Bacteria;p__Actinobacteriota;c__Actinomycetia;o__Actinomycetales;f__Dermatophilaceae;g__Janibacter;s__Janibacter limosus	solid-culture	802	FA	peaklist2	96	GCA_002497745.1	d__Archaea;p__Thermoplasmatota;c__Poseidoniia;o__Poseidoniales;f__Poseidoniaceae;g__MGIIa-L3;s__MGIIa-L3 sp002722135	Euryarchaeota archaeon UBA484	UBA484	8	5	0.00146
Janibacter limosus NBRC16128	GCF_001570985.1	d__Bacteria;p__Actinobacteriota;c__Actinomycetia;o__Actinomycetales;f__Dermatophilaceae;g__Janibacter;s__Janibacter limosus	solid-culture	802	FA	peaklist3	106	GCF_001294205.1	d__Bacteria;p__Proteobacteria;c__Gammaproteobacteria;o__Burkholderiales;f__Chitinibacteraceae;g__Amantichitinum;s__Amantichitinum ursilacus	Amantichitinum ursilacus	IGB-41	20	4	0.00187
Janibacter limosus NBRC16128	GCF_001570985.1	d__Bacteria;p__Actinobacteriota;c__Actinomycetia;o__Actinomycetales;f__Dermatophilaceae;g__Janibacter;s__Janibacter limosus	solid-culture	802	FA	peaklist4	123	GCF_000836725.1	d__Bacteria;p__Firmicutes;c__Bacilli;o__Bacillales;f__Anoxybacillaceae;g__Anoxybacillus;s__Anoxybacillus thermarum	Anoxybacillus thermarum	AF/04;04;AF	22	4	0.00216
Janibacter limosus NBRC16128	GCF_001570985.1	d__Bacteria;p__Actinobacteriota;c__Actinomycetia;o__Actinomycetales;f__Dermatophilaceae;g__Janibacter;s__Janibacter limosus	solid-culture	802	FA-heating (50°C, 5min)	peaklist1	162	GCF_001570985.1	d__Bacteria;p__Actinobacteriota;c__Actinomycetia;o__Actinomycetales;f__Dermatophilaceae;g__Janibacter;s__Janibacter limosus	Janibacter limosus NBRC 16128	NBRC 16128	42	10	3.66e-07
Janibacter limosus NBRC16128	GCF_001570985.1	d__Bacteria;p__Actinobacteriota;c__Actinomycetia;o__Actinomycetales;f__Dermatophilaceae;g__Janibacter;s__Janibacter limosus	solid-culture	802	FA-heating (50°C, 5min)	peaklist2	158	GCF_001570985.1	d__Bacteria;p__Actinobacteriota;c__Actinomycetia;o__Actinomycetales;f__Dermatophilaceae;g__Janibacter;s__Janibacter limosus	Janibacter limosus NBRC 16128	NBRC 16128	35	11	3.33e-12
Janibacter limosus NBRC16128	GCF_001570985.1	d__Bacteria;p__Actinobacteriota;c__Actinomycetia;o__Actinomycetales;f__Dermatophilaceae;g__Janibacter;s__Janibacter limosus	solid-culture	802	FA-heating (50°C, 5min)	peaklist3	171	GCF_001570985.1	d__Bacteria;p__Actinobacteriota;c__Actinomycetia;o__Actinomycetales;f__Dermatophilaceae;g__Janibacter;s__Janibacter limosus	Janibacter limosus NBRC 16128	NBRC 16128	34	8	1.33e-05
Janibacter limosus NBRC16128	GCF_001570985.1	d__Bacteria;p__Actinobacteriota;c__Actinomycetia;o__Actinomycetales;f__Dermatophilaceae;g__Janibacter;s__Janibacter limosus	solid-culture	802	FA-heating (50°C, 5min)	peaklist4	161	GCF_001570985.1	d__Bacteria;p__Actinobacteriota;c__Actinomycetia;o__Actinomycetales;f__Dermatophilaceae;g__Janibacter;s__Janibacter limosus	Janibacter limosus NBRC 16128	NBRC 16128	26	8	0.0001
Janibacter limosus NBRC16128	GCF_001570985.1	d__Bacteria;p__Actinobacteriota;c__Actinomycetia;o__Actinomycetales;f__Dermatophilaceae;g__Janibacter;s__Janibacter limosus	solid-culture	802	TFA-beating (x1)	peaklist1	165	GCF_000962795.1	d__Bacteria;p__Proteobacteria;c__Gammaproteobacteria;o__Pseudomonadales;f__Moraxellaceae;g__Acinetobacter;s__Acinetobacter sp000369565	Acinetobacter parvus	CM11	22	6	0.000337
Janibacter limosus NBRC16128	GCF_001570985.1	d__Bacteria;p__Actinobacteriota;c__Actinomycetia;o__Actinomycetales;f__Dermatophilaceae;g__Janibacter;s__Janibacter limosus	solid-culture	802	TFA-beating (x1)	peaklist2	135	GCF_001570985.1	d__Bacteria;p__Actinobacteriota;c__Actinomycetia;o__Actinomycetales;f__Dermatophilaceae;g__Janibacter;s__Janibacter limosus	Janibacter limosus NBRC 16128	NBRC 16128	16	6	9.11e-05
Janibacter limosus NBRC16128	GCF_001570985.1	d__Bacteria;p__Actinobacteriota;c__Actinomycetia;o__Actinomycetales;f__Dermatophilaceae;g__Janibacter;s__Janibacter limosus	solid-culture	802	TFA-beating (x1)	peaklist3	138	GCF_001570985.1	d__Bacteria;p__Actinobacteriota;c__Actinomycetia;o__Actinomycetales;f__Dermatophilaceae;g__Janibacter;s__Janibacter limosus	Janibacter limosus NBRC 16128	NBRC 16128	20	6	8.53e-05
Janibacter limosus NBRC16128	GCF_001570985.1	d__Bacteria;p__Actinobacteriota;c__Actinomycetia;o__Actinomycetales;f__Dermatophilaceae;g__Janibacter;s__Janibacter limosus	solid-culture	802	TFA-beating (x1)	peaklist4	130	GCF_001570985.1	d__Bacteria;p__Actinobacteriota;c__Actinomycetia;o__Actinomycetales;f__Dermatophilaceae;g__Janibacter;s__Janibacter limosus	Janibacter limosus NBRC 16128	NBRC 16128	18	6	0.000301
Janibacter limosus NBRC16128	GCF_001570985.1	d__Bacteria;p__Actinobacteriota;c__Actinomycetia;o__Actinomycetales;f__Dermatophilaceae;g__Janibacter;s__Janibacter limosus	solid-culture	802	TFA-beating (x4)	peaklist1	40	GCF_900453265.1	d__Bacteria;p__Proteobacteria;c__Gammaproteobacteria;o__Pseudomonadales;f__Moraxellaceae;g__Moraxella;s__Moraxella bovis	Moraxella bovis	NCTC9426	9	4	3.63e-10
Janibacter limosus NBRC16128	GCF_001570985.1	d__Bacteria;p__Actinobacteriota;c__Actinomycetia;o__Actinomycetales;f__Dermatophilaceae;g__Janibacter;s__Janibacter limosus	solid-culture	802	TFA-beating (x4)	peaklist2	39	GCF_000620945.1	d__Bacteria;p__Firmicutes_A;c__Clostridia;o__Oscillospirales;f__Oscillospiraceae;g__Evtepia;s__Evtepia viride	[Clostridium] viride DSM 6836	DSM 6836	6	4	2.38e-08
Janibacter limosus NBRC16128	GCF_001570985.1	d__Bacteria;p__Actinobacteriota;c__Actinomycetia;o__Actinomycetales;f__Dermatophilaceae;g__Janibacter;s__Janibacter limosus	solid-culture	802	TFA-beating (x4)	peaklist3	45	GCF_000227725.1	d__Bacteria;p__Proteobacteria;c__Gammaproteobacteria;o__Ectothiorhodospirales;f__Ectothiorhodospiraceae;g__Thiorhodospira;s__Thiorhodospira sibirica	Thiorhodospira sibirica ATCC 700588	ATCC 700588	6	3	7.04e-13
Janibacter limosus NBRC16128	GCF_001570985.1	d__Bacteria;p__Actinobacteriota;c__Actinomycetia;o__Actinomycetales;f__Dermatophilaceae;g__Janibacter;s__Janibacter limosus	solid-culture	802	TFA-beating (x4)	peaklist4	27	GCF_000785785.1	d__Bacteria;p__Firmicutes;c__Bacilli;o__Lactobacillales;f__Streptococcaceae;g__Streptococcus;s__Streptococcus uberis_A	Streptococcus uberis	CAIM 1894	7	2	0.00216
Nocardioides simplex NBRC12069	GCF_006538965.1	d__Bacteria; p__Actinobacteriota; c__Actinomycetia; o__Propionibacteriales; f__Nocardioidaceae; g__Nocardioides; s__Nocardioides simplex	liquid-culture	230	FA	peaklist1	123	GCF_001040865.1	d__Bacteria;p__Actinobacteriota;c__Actinomycetia;o__Actinomycetales;f__Cellulomonadaceae;g__Cellulomonas;s__Cellulomonas gelida	Cellulomonas sp. A375-1	A375-1	21	6	4.51e-06
Nocardioides simplex NBRC12069	GCF_006538965.1	d__Bacteria; p__Actinobacteriota; c__Actinomycetia; o__Propionibacteriales; f__Nocardioidaceae; g__Nocardioides; s__Nocardioides simplex	liquid-culture	230	FA	peaklist2	117	GCF_001632775.1	d__Bacteria;p__Proteobacteria;c__Gammaproteobacteria;o__Xanthomonadales;f__Rhodanobacteraceae;g__Dokdonella;s__Dokdonella koreensis	Dokdonella koreensis DS-123	DS-123	18	6	6.33e-05
Nocardioides simplex NBRC12069	GCF_006538965.1	d__Bacteria; p__Actinobacteriota; c__Actinomycetia; o__Propionibacteriales; f__Nocardioidaceae; g__Nocardioides; s__Nocardioides simplex	liquid-culture	230	FA	peaklist3	109	GCA_002281615.1	d__Bacteria;p__Proteobacteria;c__Alphaproteobacteria;o__Sphingomonadales;f__Sphingomonadaceae;g__Sandarakinorhabdus;s__Sandarakinorhabdus sp002280855	Sphingomonadales bacterium 28-64-96	28-64-96	16	5	0.000107
Nocardioides simplex NBRC12069	GCF_006538965.1	d__Bacteria; p__Actinobacteriota; c__Actinomycetia; o__Propionibacteriales; f__Nocardioidaceae; g__Nocardioides; s__Nocardioides simplex	liquid-culture	230	FA	peaklist4	101	GCA_003447225.1	d__Bacteria;p__Bacteroidota;c__Bacteroidia;o__Flavobacteriales;f__Schleiferiaceae;g__Owenweeksia;s__Owenweeksia sp002695025	Cryomorphaceae bacterium	UBA11799	20	7	7.47e-10
Nocardioides simplex NBRC12069	GCF_006538965.1	d__Bacteria; p__Actinobacteriota; c__Actinomycetia; o__Propionibacteriales; f__Nocardioidaceae; g__Nocardioides; s__Nocardioides simplex	liquid-culture	230	TFA-beating (x4)	peaklist1	123	GCF_900114845.1	d__Bacteria;p__Actinobacteriota;c__Actinomycetia;o__Propionibacteriales;f__Nocardioidaceae;g__Nocardioides;s__Nocardioides simplex	Pimelobacter simplex	ATCC 6946	34	12	1.01e-10
Nocardioides simplex NBRC12069	GCF_006538965.1	d__Bacteria; p__Actinobacteriota; c__Actinomycetia; o__Propionibacteriales; f__Nocardioidaceae; g__Nocardioides; s__Nocardioides simplex	liquid-culture	230	TFA-beating (x4)	peaklist2	117	GCF_900114845.1	d__Bacteria;p__Actinobacteriota;c__Actinomycetia;o__Propionibacteriales;f__Nocardioidaceae;g__Nocardioides;s__Nocardioides simplex	Pimelobacter simplex	ATCC 6946	27	10	6.99e-09
Nocardioides simplex NBRC12069	GCF_006538965.1	d__Bacteria; p__Actinobacteriota; c__Actinomycetia; o__Propionibacteriales; f__Nocardioidaceae; g__Nocardioides; s__Nocardioides simplex	liquid-culture	230	TFA-beating (x4)	peaklist3	109	GCF_900114845.1	d__Bacteria;p__Actinobacteriota;c__Actinomycetia;o__Propionibacteriales;f__Nocardioidaceae;g__Nocardioides;s__Nocardioides simplex	Pimelobacter simplex	ATCC 6946	27	10	1.36e-07
Nocardioides simplex NBRC12069	GCF_006538965.1	d__Bacteria; p__Actinobacteriota; c__Actinomycetia; o__Propionibacteriales; f__Nocardioidaceae; g__Nocardioides; s__Nocardioides simplex	liquid-culture	230	TFA-beating (x4)	peaklist4	101	GCF_900114845.1	d__Bacteria;p__Actinobacteriota;c__Actinomycetia;o__Propionibacteriales;f__Nocardioidaceae;g__Nocardioides;s__Nocardioides simplex	Pimelobacter simplex	ATCC 6946	25	8	7.96e-08
Nocardioides simplex NBRC12069	GCF_006538965.1	d__Bacteria; p__Actinobacteriota; c__Actinomycetia; o__Propionibacteriales; f__Nocardioidaceae; g__Nocardioides; s__Nocardioides simplex	liquid-culture	802	FA	peaklist1	171	GCF_000785495.1	d__Bacteria;p__Actinobacteriota;c__Actinomycetia;o__Propionibacteriales;f__Nocardioidaceae;g__Nocardioides;s__Nocardioides simplex	Pimelobacter simplex	VKM Ac-2033D	36	9	0.000286
Nocardioides simplex NBRC12069	GCF_006538965.1	d__Bacteria; p__Actinobacteriota; c__Actinomycetia; o__Propionibacteriales; f__Nocardioidaceae; g__Nocardioides; s__Nocardioides simplex	liquid-culture	802	FA	peaklist2	163	GCF_000785495.1	d__Bacteria;p__Actinobacteriota;c__Actinomycetia;o__Propionibacteriales;f__Nocardioidaceae;g__Nocardioides;s__Nocardioides simplex	Pimelobacter simplex	VKM Ac-2033D	38	10	5.63e-06
Nocardioides simplex NBRC12069	GCF_006538965.1	d__Bacteria; p__Actinobacteriota; c__Actinomycetia; o__Propionibacteriales; f__Nocardioidaceae; g__Nocardioides; s__Nocardioides simplex	liquid-culture	802	FA	peaklist3	154	GCF_000785495.1	d__Bacteria;p__Actinobacteriota;c__Actinomycetia;o__Propionibacteriales;f__Nocardioidaceae;g__Nocardioides;s__Nocardioides simplex	Pimelobacter simplex	VKM Ac-2033D	41	11	1.98e-09
Nocardioides simplex NBRC12069	GCF_006538965.1	d__Bacteria; p__Actinobacteriota; c__Actinomycetia; o__Propionibacteriales; f__Nocardioidaceae; g__Nocardioides; s__Nocardioides simplex	liquid-culture	802	FA	peaklist4	163	GCF_005048205.1	d__Bacteria;p__Proteobacteria;c__Gammaproteobacteria;o__Burkholderiales;f__Chitinibacteraceae;g__Chitiniphilus;s__Chitiniphilus sp005048205	Chitiniphilus sp. HX-2-15	HX-2-15	20	9	0.000117
Nocardioides simplex NBRC12069	GCF_006538965.1	d__Bacteria; p__Actinobacteriota; c__Actinomycetia; o__Propionibacteriales; f__Nocardioidaceae; g__Nocardioides; s__Nocardioides simplex	liquid-culture	802	TFA-beating (x4)	peaklist1	129	GCF_000785495.1	d__Bacteria;p__Actinobacteriota;c__Actinomycetia;o__Propionibacteriales;f__Nocardioidaceae;g__Nocardioides;s__Nocardioides simplex	Pimelobacter simplex	VKM Ac-2033D	31	8	2.17e-06
Nocardioides simplex NBRC12069	GCF_006538965.1	d__Bacteria; p__Actinobacteriota; c__Actinomycetia; o__Propionibacteriales; f__Nocardioidaceae; g__Nocardioides; s__Nocardioides simplex	liquid-culture	802	TFA-beating (x4)	peaklist2	139	GCF_000785495.1	d__Bacteria;p__Actinobacteriota;c__Actinomycetia;o__Propionibacteriales;f__Nocardioidaceae;g__Nocardioides;s__Nocardioides simplex	Pimelobacter simplex	VKM Ac-2033D	37	10	9.92e-09
Nocardioides simplex NBRC12069	GCF_006538965.1	d__Bacteria; p__Actinobacteriota; c__Actinomycetia; o__Propionibacteriales; f__Nocardioidaceae; g__Nocardioides; s__Nocardioides simplex	liquid-culture	802	TFA-beating (x4)	peaklist3	95	GCF_900170165.1	d__Bacteria;p__Firmicutes;c__Bacilli;o__Lactobacillales;f__Streptococcaceae;g__Streptococcus;s__Streptococcus pneumoniae	Streptococcus pneumoniae	PMEN-22	21	5	5.21e-06
Nocardioides simplex NBRC12069	GCF_006538965.1	d__Bacteria; p__Actinobacteriota; c__Actinomycetia; o__Propionibacteriales; f__Nocardioidaceae; g__Nocardioides; s__Nocardioides simplex	liquid-culture	802	TFA-beating (x4)	peaklist4	120	GCF_000785495.1	d__Bacteria;p__Actinobacteriota;c__Actinomycetia;o__Propionibacteriales;f__Nocardioidaceae;g__Nocardioides;s__Nocardioides simplex	Pimelobacter simplex	VKM Ac-2033D	26	11	3.74e-11
Nocardioides simplex NBRC12069	GCF_006538965.1	d__Bacteria; p__Actinobacteriota; c__Actinomycetia; o__Propionibacteriales; f__Nocardioidaceae; g__Nocardioides; s__Nocardioides simplex	solid-culture	230	FA	peaklist1	121	GCF_001078595.1	d__Bacteria;p__Proteobacteria;c__Alphaproteobacteria;o__Rhodobacterales;f__Rhodobacteraceae;g__Rhodobacter_B;s__Rhodobacter_B lobularis	Candidatus Rhodobacter lobularis	IGS	23	7	2.65e-05
Nocardioides simplex NBRC12069	GCF_006538965.1	d__Bacteria; p__Actinobacteriota; c__Actinomycetia; o__Propionibacteriales; f__Nocardioidaceae; g__Nocardioides; s__Nocardioides simplex	solid-culture	230	FA	peaklist2	139	GCF_900291955.1	d__Bacteria;p__Firmicutes_A;c__Clostridia;o__Oscillospirales;f__Acutalibacteraceae;g__GCA-900066995;s__GCA-900066995 sp900291955	Anaeromassilibacillus sp. Marseille-P3876	Marseille-P3876	21	7	2.38e-05
Nocardioides simplex NBRC12069	GCF_006538965.1	d__Bacteria; p__Actinobacteriota; c__Actinomycetia; o__Propionibacteriales; f__Nocardioidaceae; g__Nocardioides; s__Nocardioides simplex	solid-culture	230	FA	peaklist3	105	GCA_002435145.1	d__Bacteria;p__Proteobacteria;c__Gammaproteobacteria;o__Pseudomonadales;f__Nitrincolaceae;g__Neptuniibacter;s__Neptuniibacter sp002435145	Neptuniibacter sp. UBA6509	UBA6509	18	6	2.94e-06
Nocardioides simplex NBRC12069	GCF_006538965.1	d__Bacteria; p__Actinobacteriota; c__Actinomycetia; o__Propionibacteriales; f__Nocardioidaceae; g__Nocardioides; s__Nocardioides simplex	solid-culture	230	FA	peaklist4	121	GCF_001634265.1	d__Bacteria;p__Firmicutes;c__Bacilli;o__Bacillales;f__Anoxybacillaceae;g__Anoxybacillus_A;s__Anoxybacillus_A sp001634265	Anoxybacillus sp. B2M1	b2m1	26	7	6.07e-05
Nocardioides simplex NBRC12069	GCF_006538965.1	d__Bacteria; p__Actinobacteriota; c__Actinomycetia; o__Propionibacteriales; f__Nocardioidaceae; g__Nocardioides; s__Nocardioides simplex	solid-culture	230	FA-heating (50°C, 5min)	peaklist1	60	GCF_003350345.1	d__Bacteria;p__Proteobacteria;c__Alphaproteobacteria;o__Rhodobacterales;f__Rhodobacteraceae;g__WD3A24;s__WD3A24 sp003350345	Rhodobacteraceae bacterium 34079	34079	10	5	5.17e-10
Nocardioides simplex NBRC12069	GCF_006538965.1	d__Bacteria; p__Actinobacteriota; c__Actinomycetia; o__Propionibacteriales; f__Nocardioidaceae; g__Nocardioides; s__Nocardioides simplex	solid-culture	230	FA-heating (50°C, 5min)	peaklist2	65	GCA_003491665.1	d__Bacteria;p__Bacteroidota;c__Bacteroidia;o__Bacteroidales;f__TTA-H9;g__TTA-H9;s__TTA-H9 sp002418865	Bacteroidales bacterium	UBA11805	15	5	2.1e-07
Nocardioides simplex NBRC12069	GCF_006538965.1	d__Bacteria; p__Actinobacteriota; c__Actinomycetia; o__Propionibacteriales; f__Nocardioidaceae; g__Nocardioides; s__Nocardioides simplex	solid-culture	230	FA-heating (50°C, 5min)	peaklist3	66	GCF_003046625.1	d__Bacteria;p__Bacteroidota;c__Bacteroidia;o__Bacteroidales;f__Prolixibacteraceae;g__Mangrovibacterium;s__Mangrovibacterium marinum	Mangrovibacterium marinum	DSM 28823	16	4	1.35e-05
Nocardioides simplex NBRC12069	GCF_006538965.1	d__Bacteria; p__Actinobacteriota; c__Actinomycetia; o__Propionibacteriales; f__Nocardioidaceae; g__Nocardioides; s__Nocardioides simplex	solid-culture	230	FA-heating (50°C, 5min)	peaklist4	67	GCA_002367555.1	d__Bacteria;p__Proteobacteria;c__Gammaproteobacteria;o__Pseudomonadales;f__Pseudomonadaceae;g__Pseudomonas_A;s__Pseudomonas_A stutzeri_AG	Pseudomonas stutzeri	UBA3044	16	5	1.03e-09
Nocardioides simplex NBRC12069	GCF_006538965.1	d__Bacteria; p__Actinobacteriota; c__Actinomycetia; o__Propionibacteriales; f__Nocardioidaceae; g__Nocardioides; s__Nocardioides simplex	solid-culture	230	TFA-beating (x4)	peaklist1	68	GCF_000195125.1	d__Bacteria;p__Firmicutes;c__Bacilli;o__Lactobacillales;f__Streptococcaceae;g__Streptococcus;s__Streptococcus sanguinis	Streptococcus sanguinis SK1058	SK1058	9	5	1.77e-05
Nocardioides simplex NBRC12069	GCF_006538965.1	d__Bacteria; p__Actinobacteriota; c__Actinomycetia; o__Propionibacteriales; f__Nocardioidaceae; g__Nocardioides; s__Nocardioides simplex	solid-culture	230	TFA-beating (x4)	peaklist2	95	GCF_002211785.1	d__Bacteria;p__Proteobacteria;c__Gammaproteobacteria;o__Francisellales;f__Francisellaceae;g__Francisella;s__Francisella halioticida	Francisella halioticida	DSM 23729	17	7	9.31e-10
Nocardioides simplex NBRC12069	GCF_006538965.1	d__Bacteria; p__Actinobacteriota; c__Actinomycetia; o__Propionibacteriales; f__Nocardioidaceae; g__Nocardioides; s__Nocardioides simplex	solid-culture	230	TFA-beating (x4)	peaklist3	97	GCF_000621025.1	d__Bacteria;p__Proteobacteria;c__Gammaproteobacteria;o__Burkholderiales;f__Burkholderiaceae;g__Brackiella;s__Brackiella oedipodis	Brackiella oedipodis DSM 13743	DSM 13743	8	6	4.16e-06
Nocardioides simplex NBRC12069	GCF_006538965.1	d__Bacteria; p__Actinobacteriota; c__Actinomycetia; o__Propionibacteriales; f__Nocardioidaceae; g__Nocardioides; s__Nocardioides simplex	solid-culture	230	TFA-beating (x4)	peaklist4	84	GCF_001696535.1	d__Bacteria;p__Proteobacteria;c__Alphaproteobacteria;o__Rhizobiales;f__Stappiaceae;g__Stappia;s__Stappia indica	Stappia indica	SBBC 49	17	5	3.32e-06
Nocardioides simplex NBRC12069	GCF_006538965.1	d__Bacteria; p__Actinobacteriota; c__Actinomycetia; o__Propionibacteriales; f__Nocardioidaceae; g__Nocardioides; s__Nocardioides simplex	solid-culture	230	TFA-beating (x4)	peaklist5	103	GCF_000415525.1	d__Bacteria;p__Verrucomicrobiota_A;c__Chlamydiia;o__Chlamydiales;f__Chlamydiaceae;g__Chlamydophila;s__Chlamydophila psittaci	Chlamydia psittaci 01DC11	01DC11	17	7	5.57e-12
Nocardioides simplex NBRC12069	GCF_006538965.1	d__Bacteria; p__Actinobacteriota; c__Actinomycetia; o__Propionibacteriales; f__Nocardioidaceae; g__Nocardioides; s__Nocardioides simplex	solid-culture	230	TFA-beating (x4)	peaklist6	89	GCF_001889125.1	d__Bacteria;p__Actinobacteriota;c__Actinomycetia;o__Actinomycetales;f__Dermatophilaceae;g__Janibacter;s__Janibacter indicus	Janibacter indicus	YFY001	12	6	2.99e-06
Nocardioides simplex NBRC12069	GCF_006538965.1	d__Bacteria; p__Actinobacteriota; c__Actinomycetia; o__Propionibacteriales; f__Nocardioidaceae; g__Nocardioides; s__Nocardioides simplex	solid-culture	230	TFA-beating (x4)	peaklist7	99	GCF_001083815.1	d__Bacteria;p__Actinobacteriota;c__Actinomycetia;o__Streptosporangiales;f__Streptosporangiaceae;g__Nocardiopsis;s__Nocardiopsis prasina	Nocardiopsis sp. SBT366	SBT366	19	6	1.24e-05
Nocardioides simplex NBRC12069	GCF_006538965.1	d__Bacteria; p__Actinobacteriota; c__Actinomycetia; o__Propionibacteriales; f__Nocardioidaceae; g__Nocardioides; s__Nocardioides simplex	solid-culture	230	TFA-beating (x4)	peaklist8	91	GCF_900045905.1	d__Bacteria;p__Firmicutes_A;c__Clostridia;o__Lachnospirales;f__Lachnospiraceae;g__CHKCI001;s__CHKCI001 sp900045905	Clostridiales bacterium CHKCI001	CHKC1	18	5	3.54e-06
Nocardioides simplex NBRC12069	GCF_006538965.1	d__Bacteria; p__Actinobacteriota; c__Actinomycetia; o__Propionibacteriales; f__Nocardioidaceae; g__Nocardioides; s__Nocardioides simplex	solid-culture	802	FA	peaklist1	184	GCF_900114845.1	d__Bacteria;p__Actinobacteriota;c__Actinomycetia;o__Propionibacteriales;f__Nocardioidaceae;g__Nocardioides;s__Nocardioides simplex	Pimelobacter simplex	ATCC 6946	49	14	3.21e-11
Nocardioides simplex NBRC12069	GCF_006538965.1	d__Bacteria; p__Actinobacteriota; c__Actinomycetia; o__Propionibacteriales; f__Nocardioidaceae; g__Nocardioides; s__Nocardioides simplex	solid-culture	802	FA	peaklist2	185	GCF_900114845.1	d__Bacteria;p__Actinobacteriota;c__Actinomycetia;o__Propionibacteriales;f__Nocardioidaceae;g__Nocardioides;s__Nocardioides simplex	Pimelobacter simplex	ATCC 6946	44	12	4.2e-10
Nocardioides simplex NBRC12069	GCF_006538965.1	d__Bacteria; p__Actinobacteriota; c__Actinomycetia; o__Propionibacteriales; f__Nocardioidaceae; g__Nocardioides; s__Nocardioides simplex	solid-culture	802	FA	peaklist3	165	GCF_900114845.1	d__Bacteria;p__Actinobacteriota;c__Actinomycetia;o__Propionibacteriales;f__Nocardioidaceae;g__Nocardioides;s__Nocardioides simplex	Pimelobacter simplex	ATCC 6946	41	11	4.55e-07
Nocardioides simplex NBRC12069	GCF_006538965.1	d__Bacteria; p__Actinobacteriota; c__Actinomycetia; o__Propionibacteriales; f__Nocardioidaceae; g__Nocardioides; s__Nocardioides simplex	solid-culture	802	FA	peaklist4	157	GCF_900114845.1	d__Bacteria;p__Actinobacteriota;c__Actinomycetia;o__Propionibacteriales;f__Nocardioidaceae;g__Nocardioides;s__Nocardioides simplex	Pimelobacter simplex	ATCC 6946	44	12	1.65e-09
Nocardioides simplex NBRC12069	GCF_006538965.1	d__Bacteria; p__Actinobacteriota; c__Actinomycetia; o__Propionibacteriales; f__Nocardioidaceae; g__Nocardioides; s__Nocardioides simplex	solid-culture	802	FA-heating (50°C, 5min)	peaklist1	137	GCF_000785495.1	d__Bacteria;p__Actinobacteriota;c__Actinomycetia;o__Propionibacteriales;f__Nocardioidaceae;g__Nocardioides;s__Nocardioides simplex	Pimelobacter simplex	VKM Ac-2033D	45	12	6.08e-09
Nocardioides simplex NBRC12069	GCF_006538965.1	d__Bacteria; p__Actinobacteriota; c__Actinomycetia; o__Propionibacteriales; f__Nocardioidaceae; g__Nocardioides; s__Nocardioides simplex	solid-culture	802	FA-heating (50°C, 5min)	peaklist2	139	GCF_000785495.1	d__Bacteria;p__Actinobacteriota;c__Actinomycetia;o__Propionibacteriales;f__Nocardioidaceae;g__Nocardioides;s__Nocardioides simplex	Pimelobacter simplex	VKM Ac-2033D	35	9	5.16e-08
Nocardioides simplex NBRC12069	GCF_006538965.1	d__Bacteria; p__Actinobacteriota; c__Actinomycetia; o__Propionibacteriales; f__Nocardioidaceae; g__Nocardioides; s__Nocardioides simplex	solid-culture	802	FA-heating (50°C, 5min)	peaklist3	115	GCF_000785495.1	d__Bacteria;p__Actinobacteriota;c__Actinomycetia;o__Propionibacteriales;f__Nocardioidaceae;g__Nocardioides;s__Nocardioides simplex	Pimelobacter simplex	VKM Ac-2033D	28	8	2.04e-07
Nocardioides simplex NBRC12069	GCF_006538965.1	d__Bacteria; p__Actinobacteriota; c__Actinomycetia; o__Propionibacteriales; f__Nocardioidaceae; g__Nocardioides; s__Nocardioides simplex	solid-culture	802	FA-heating (50°C, 5min)	peaklist4	105	GCF_003043395.1	d__Bacteria;p__Firmicutes;c__Bacilli;o__Staphylococcales;f__Staphylococcaceae;g__Staphylococcus;s__Staphylococcus succinus	Staphylococcus succinus	SNUC 727	20	7	3.38e-05
Nocardioides simplex NBRC12069	GCF_006538965.1	d__Bacteria; p__Actinobacteriota; c__Actinomycetia; o__Propionibacteriales; f__Nocardioidaceae; g__Nocardioides; s__Nocardioides simplex	solid-culture	802	TFA-beating (x4)	peaklist1	91	GCA_002789155.1	d__Bacteria;p__Proteobacteria;c__Gammaproteobacteria;o__Burkholderiales;f__Burkholderiaceae;g__Rhodoferax;s__Rhodoferax sp002784245	Comamonadaceae bacterium CG_4_9_14_0_8_um_filter_60_18	CG_4_9_14_0_8_um_filter_60_18	17	5	2.34e-07
Nocardioides simplex NBRC12069	GCF_006538965.1	d__Bacteria; p__Actinobacteriota; c__Actinomycetia; o__Propionibacteriales; f__Nocardioidaceae; g__Nocardioides; s__Nocardioides simplex	solid-culture	802	TFA-beating (x4)	peaklist2	80	GCF_004843725.1	d__Bacteria;p__Bacteroidota;c__Bacteroidia;o__Flavobacteriales;f__Flavobacteriaceae;g__Olleya;s__Olleya sp004843725	Psychroserpens sp. NJDZ02	NJDZ02	16	4	2.88e-06
Nocardioides simplex NBRC12069	GCF_006538965.1	d__Bacteria; p__Actinobacteriota; c__Actinomycetia; o__Propionibacteriales; f__Nocardioidaceae; g__Nocardioides; s__Nocardioides simplex	solid-culture	802	TFA-beating (x4)	peaklist3	111	GCA_002490705.1	d__Bacteria;p__Firmicutes_A;c__Clostridia;o__Lachnospirales;f__Lachnospiraceae;g__UBA3282;s__UBA3282 sp002490705	Lachnospiraceae bacterium UBA7202	UBA7202	10	5	9.23e-05
Nocardioides simplex NBRC12069	GCF_006538965.1	d__Bacteria; p__Actinobacteriota; c__Actinomycetia; o__Propionibacteriales; f__Nocardioidaceae; g__Nocardioides; s__Nocardioides simplex	solid-culture	802	TFA-beating (x4)	peaklist4	61	GCF_003072505.1	d__Bacteria;p__Proteobacteria;c__Gammaproteobacteria;o__Burkholderiales;f__Burkholderiaceae;g__Polynucleobacter;s__Polynucleobacter rarus	Polynucleobacter rarus	MT-CBb6A5	8	5	1.97e-08
Nocardioides simplex NBRC12069	GCF_006538965.1	d__Bacteria; p__Actinobacteriota; c__Actinomycetia; o__Propionibacteriales; f__Nocardioidaceae; g__Nocardioides; s__Nocardioides simplex	solid-culture	802	TFA-beating (x4)	peaklist5	143	GCF_003073145.1	d__Bacteria;p__Proteobacteria;c__Alphaproteobacteria;o__Rhizobiales;f__Amorphaceae;g__Acuticoccus;s__Acuticoccus yangtzensis	Acuticoccus yangtzensis	JL1095	20	4	0.00251
Nocardioides simplex NBRC12069	GCF_006538965.1	d__Bacteria; p__Actinobacteriota; c__Actinomycetia; o__Propionibacteriales; f__Nocardioidaceae; g__Nocardioides; s__Nocardioides simplex	solid-culture	802	TFA-beating (x4)	peaklist6	81	GCA_002720235.1	d__Archaea;p__Methanobacteriota;c__Methanobacteria;o__Methanobacteriales;f__Methanobacteriaceae;g__Methanobrevibacter_B;s__Methanobrevibacter_B boviskoreani	Methanobrevibacter boviskoreani JH1	JH1	13	5	4.73e-06
Nocardioides simplex NBRC12069	GCF_006538965.1	d__Bacteria; p__Actinobacteriota; c__Actinomycetia; o__Propionibacteriales; f__Nocardioidaceae; g__Nocardioides; s__Nocardioides simplex	solid-culture	802	TFA-beating (x4)	peaklist7	110	GCA_001829695.1	d__Bacteria;p__Campylobacterota;c__Campylobacteria;o__Campylobacterales;f__Sulfurimonadaceae;g__Sulfurimonas;s__Sulfurimonas sp001829785	Sulfurimonas sp. RIFCSPLOWO2_12_FULL_34_6	none	14	5	7.14e-07
Nocardioides simplex NBRC12069	GCF_006538965.1	d__Bacteria; p__Actinobacteriota; c__Actinomycetia; o__Propionibacteriales; f__Nocardioidaceae; g__Nocardioides; s__Nocardioides simplex	solid-culture	802	TFA-beating (x4)	peaklist8	79	GCA_003456095.1	d__Bacteria;p__Firmicutes_D;c__Dethiobacteria;o__DTU022;f__UBA8154;g__UBA8154;s__UBA8154 sp003456095	Firmicutes bacterium	UBA8154	10	4	1.75e-07
Paenarthrobacter aurescens NBRC12136	GCF_006538985.1	d__Bacteria;p__Actinobacteriota;c__Actinomycetia;o__Actinomycetales;f__Micrococcaceae;g__Paenarthrobacter;s__Paenarthrobacter aurescens	liquid-culture	230	FA	peaklist1	150	GCF_006538985.1	d__Bacteria;p__Actinobacteriota;c__Actinomycetia;o__Actinomycetales;f__Micrococcaceae;g__Paenarthrobacter;s__Paenarthrobacter aurescens	Paenarthrobacter aurescens	NBRC 12136	31	14	3.61e-11
Paenarthrobacter aurescens NBRC12136	GCF_006538985.1	d__Bacteria;p__Actinobacteriota;c__Actinomycetia;o__Actinomycetales;f__Micrococcaceae;g__Paenarthrobacter;s__Paenarthrobacter aurescens	liquid-culture	230	FA	peaklist2	144	GCF_006538985.1	d__Bacteria;p__Actinobacteriota;c__Actinomycetia;o__Actinomycetales;f__Micrococcaceae;g__Paenarthrobacter;s__Paenarthrobacter aurescens	Paenarthrobacter aurescens	NBRC 12136	32	16	2.11e-20
Paenarthrobacter aurescens NBRC12136	GCF_006538985.1	d__Bacteria;p__Actinobacteriota;c__Actinomycetia;o__Actinomycetales;f__Micrococcaceae;g__Paenarthrobacter;s__Paenarthrobacter aurescens	liquid-culture	230	FA	peaklist3	125	GCF_006538985.1	d__Bacteria;p__Actinobacteriota;c__Actinomycetia;o__Actinomycetales;f__Micrococcaceae;g__Paenarthrobacter;s__Paenarthrobacter aurescens	Paenarthrobacter aurescens	NBRC 12136	28	15	2.26e-17
Paenarthrobacter aurescens NBRC12136	GCF_006538985.1	d__Bacteria;p__Actinobacteriota;c__Actinomycetia;o__Actinomycetales;f__Micrococcaceae;g__Paenarthrobacter;s__Paenarthrobacter aurescens	liquid-culture	230	FA	peaklist4	137	GCF_006538985.1	d__Bacteria;p__Actinobacteriota;c__Actinomycetia;o__Actinomycetales;f__Micrococcaceae;g__Paenarthrobacter;s__Paenarthrobacter aurescens	Paenarthrobacter aurescens	NBRC 12136	25	14	1.77e-22
Paenarthrobacter aurescens NBRC12136	GCF_006538985.1	d__Bacteria;p__Actinobacteriota;c__Actinomycetia;o__Actinomycetales;f__Micrococcaceae;g__Paenarthrobacter;s__Paenarthrobacter aurescens	liquid-culture	802	FA	peaklist1	200	GCF_006538985.1	d__Bacteria;p__Actinobacteriota;c__Actinomycetia;o__Actinomycetales;f__Micrococcaceae;g__Paenarthrobacter;s__Paenarthrobacter aurescens	Paenarthrobacter aurescens	NBRC 12136	42	18	1.25e-24
Paenarthrobacter aurescens NBRC12136	GCF_006538985.1	d__Bacteria;p__Actinobacteriota;c__Actinomycetia;o__Actinomycetales;f__Micrococcaceae;g__Paenarthrobacter;s__Paenarthrobacter aurescens	liquid-culture	802	FA	peaklist2	201	GCF_006538985.1	d__Bacteria;p__Actinobacteriota;c__Actinomycetia;o__Actinomycetales;f__Micrococcaceae;g__Paenarthrobacter;s__Paenarthrobacter aurescens	Paenarthrobacter aurescens	NBRC 12136	42	20	2.7e-25
Paenarthrobacter aurescens NBRC12136	GCF_006538985.1	d__Bacteria;p__Actinobacteriota;c__Actinomycetia;o__Actinomycetales;f__Micrococcaceae;g__Paenarthrobacter;s__Paenarthrobacter aurescens	liquid-culture	802	FA	peaklist3	194	GCF_006538985.1	d__Bacteria;p__Actinobacteriota;c__Actinomycetia;o__Actinomycetales;f__Micrococcaceae;g__Paenarthrobacter;s__Paenarthrobacter aurescens	Paenarthrobacter aurescens	NBRC 12136	41	18	3.08e-21
Paenarthrobacter aurescens NBRC12136	GCF_006538985.1	d__Bacteria;p__Actinobacteriota;c__Actinomycetia;o__Actinomycetales;f__Micrococcaceae;g__Paenarthrobacter;s__Paenarthrobacter aurescens	liquid-culture	802	FA	peaklist4	209	GCF_006538985.1	d__Bacteria;p__Actinobacteriota;c__Actinomycetia;o__Actinomycetales;f__Micrococcaceae;g__Paenarthrobacter;s__Paenarthrobacter aurescens	Paenarthrobacter aurescens	NBRC 12136	42	18	7.22e-20
Paenarthrobacter aurescens NBRC12136	GCF_006538985.1	d__Bacteria;p__Actinobacteriota;c__Actinomycetia;o__Actinomycetales;f__Micrococcaceae;g__Paenarthrobacter;s__Paenarthrobacter aurescens	solid-culture	230	FA	peaklist1	167	GCF_006538985.1	d__Bacteria;p__Actinobacteriota;c__Actinomycetia;o__Actinomycetales;f__Micrococcaceae;g__Paenarthrobacter;s__Paenarthrobacter aurescens	Paenarthrobacter aurescens	NBRC 12136	32	17	8.84e-22
Paenarthrobacter aurescens NBRC12136	GCF_006538985.1	d__Bacteria;p__Actinobacteriota;c__Actinomycetia;o__Actinomycetales;f__Micrococcaceae;g__Paenarthrobacter;s__Paenarthrobacter aurescens	solid-culture	230	FA	peaklist2	128	GCF_006538985.1	d__Bacteria;p__Actinobacteriota;c__Actinomycetia;o__Actinomycetales;f__Micrococcaceae;g__Paenarthrobacter;s__Paenarthrobacter aurescens	Paenarthrobacter aurescens	NBRC 12136	27	13	2.85e-11
Paenarthrobacter aurescens NBRC12136	GCF_006538985.1	d__Bacteria;p__Actinobacteriota;c__Actinomycetia;o__Actinomycetales;f__Micrococcaceae;g__Paenarthrobacter;s__Paenarthrobacter aurescens	solid-culture	230	FA	peaklist3	173	GCF_000281065.1	d__Bacteria;p__Actinobacteriota;c__Actinomycetia;o__Actinomycetales;f__Micrococcaceae;g__Paenarthrobacter;s__Paenarthrobacter sp000281065	Arthrobacter sp. M2012083	M2012083	28	11	4.31e-12
Paenarthrobacter aurescens NBRC12136	GCF_006538985.1	d__Bacteria;p__Actinobacteriota;c__Actinomycetia;o__Actinomycetales;f__Micrococcaceae;g__Paenarthrobacter;s__Paenarthrobacter aurescens	solid-culture	230	FA	peaklist4	161	GCF_006538985.1	d__Bacteria;p__Actinobacteriota;c__Actinomycetia;o__Actinomycetales;f__Micrococcaceae;g__Paenarthrobacter;s__Paenarthrobacter aurescens	Paenarthrobacter aurescens	NBRC 12136	29	15	5.08e-14
Paenarthrobacter aurescens NBRC12136	GCF_006538985.1	d__Bacteria;p__Actinobacteriota;c__Actinomycetia;o__Actinomycetales;f__Micrococcaceae;g__Paenarthrobacter;s__Paenarthrobacter aurescens	solid-culture	802	FA	peaklist1	195	GCF_006538985.1	d__Bacteria;p__Actinobacteriota;c__Actinomycetia;o__Actinomycetales;f__Micrococcaceae;g__Paenarthrobacter;s__Paenarthrobacter aurescens	Paenarthrobacter aurescens	NBRC 12136	36	18	7.89e-20
Paenarthrobacter aurescens NBRC12136	GCF_006538985.1	d__Bacteria;p__Actinobacteriota;c__Actinomycetia;o__Actinomycetales;f__Micrococcaceae;g__Paenarthrobacter;s__Paenarthrobacter aurescens	solid-culture	802	FA	peaklist2	191	GCF_006538985.1	d__Bacteria;p__Actinobacteriota;c__Actinomycetia;o__Actinomycetales;f__Micrococcaceae;g__Paenarthrobacter;s__Paenarthrobacter aurescens	Paenarthrobacter aurescens	NBRC 12136	31	16	1.55e-21
Paenarthrobacter aurescens NBRC12136	GCF_006538985.1	d__Bacteria;p__Actinobacteriota;c__Actinomycetia;o__Actinomycetales;f__Micrococcaceae;g__Paenarthrobacter;s__Paenarthrobacter aurescens	solid-culture	802	FA	peaklist3	152	GCF_000281065.1	d__Bacteria;p__Actinobacteriota;c__Actinomycetia;o__Actinomycetales;f__Micrococcaceae;g__Paenarthrobacter;s__Paenarthrobacter sp000281065	Arthrobacter sp. M2012083	M2012083	29	13	2.63e-14
Paenarthrobacter aurescens NBRC12136	GCF_006538985.1	d__Bacteria;p__Actinobacteriota;c__Actinomycetia;o__Actinomycetales;f__Micrococcaceae;g__Paenarthrobacter;s__Paenarthrobacter aurescens	solid-culture	802	FA	peaklist4	172	GCF_000281065.1	d__Bacteria;p__Actinobacteriota;c__Actinomycetia;o__Actinomycetales;f__Micrococcaceae;g__Paenarthrobacter;s__Paenarthrobacter sp000281065	Arthrobacter sp. M2012083	M2012083	36	14	4.18e-13
Paenarthrobacter histidinolovorans NBRC15510	GCA_014647595.1	"d__Bacteria; p__Actinobacteriota; c__Actinomycetia; o__Actinomycetales; f__Micrococcaceae; g__Paenarthrobacter"	liquid-culture	230	FA	peaklist2	143	GCF_001662445.1	d__Bacteria;p__Actinobacteriota;c__Actinomycetia;o__Actinomycetales;f__Micrococcaceae;g__Paenarthrobacter;s__Paenarthrobacter sp001423565	Paenarthrobacter nicotinovorans	Hce-1	36	14	1.12e-22
Paenarthrobacter histidinolovorans NBRC15510	GCA_014647595.1	"d__Bacteria; p__Actinobacteriota; c__Actinomycetia; o__Actinomycetales; f__Micrococcaceae; g__Paenarthrobacter"	liquid-culture	230	FA	peaklist3	152	GCF_003208515.1	d__Bacteria;p__Actinobacteriota;c__Actinomycetia;o__Actinomycetales;f__Micrococcaceae;g__Paenarthrobacter;s__Paenarthrobacter sp001423565	Paenarthrobacter nicotinovorans	25_8	34	15	2.16e-19
Paenarthrobacter histidinolovorans NBRC15510	GCA_014647595.1	"d__Bacteria; p__Actinobacteriota; c__Actinomycetia; o__Actinomycetales; f__Micrococcaceae; g__Paenarthrobacter"	liquid-culture	230	FA	peaklist4	149	GCF_003208515.1	d__Bacteria;p__Actinobacteriota;c__Actinomycetia;o__Actinomycetales;f__Micrococcaceae;g__Paenarthrobacter;s__Paenarthrobacter sp001423565	Paenarthrobacter nicotinovorans	25_8	32	13	1.95e-15
Paenarthrobacter histidinolovorans NBRC15510	GCA_014647595.1	"d__Bacteria; p__Actinobacteriota; c__Actinomycetia; o__Actinomycetales; f__Micrococcaceae; g__Paenarthrobacter"	liquid-culture	230	FA	peaklist1	147	GCF_003208515.1	d__Bacteria;p__Actinobacteriota;c__Actinomycetia;o__Actinomycetales;f__Micrococcaceae;g__Paenarthrobacter;s__Paenarthrobacter sp001423565	Paenarthrobacter nicotinovorans	Hce-1	32	12	7.54e-16
Paenarthrobacter histidinolovorans NBRC15510	GCA_014647595.1	"d__Bacteria; p__Actinobacteriota; c__Actinomycetia; o__Actinomycetales; f__Micrococcaceae; g__Paenarthrobacter"	liquid-culture	802	FA	peaklist1	188	GCF_014647595.1	"d__Bacteria; p__Actinobacteriota; c__Actinomycetia; o__Actinomycetales; f__Micrococcaceae; g__Paenarthrobacter"	Arthrobacter histidinolovorans	NBRC15510	38	16	5.73e-18
Paenarthrobacter histidinolovorans NBRC15510	GCA_014647595.1	"d__Bacteria; p__Actinobacteriota; c__Actinomycetia; o__Actinomycetales; f__Micrococcaceae; g__Paenarthrobacter"	liquid-culture	802	FA	peaklist2	205	GCF_001423565.1	d__Bacteria;p__Actinobacteriota;c__Actinomycetia;o__Actinomycetales;f__Micrococcaceae;g__Paenarthrobacter;s__Paenarthrobacter sp001423565	Arthrobacter sp. Leaf145	Leaf145	43	15	6.3e-15
Paenarthrobacter histidinolovorans NBRC15510	GCA_014647595.1	"d__Bacteria; p__Actinobacteriota; c__Actinomycetia; o__Actinomycetales; f__Micrococcaceae; g__Paenarthrobacter"	liquid-culture	802	FA	peaklist3	196	GCF_001662445.1	d__Bacteria;p__Actinobacteriota;c__Actinomycetia;o__Actinomycetales;f__Micrococcaceae;g__Paenarthrobacter;s__Paenarthrobacter sp001423565	Paenarthrobacter nicotinovorans	Hce-1	44	16	3.98e-17
Paenarthrobacter histidinolovorans NBRC15510	GCA_014647595.1	"d__Bacteria; p__Actinobacteriota; c__Actinomycetia; o__Actinomycetales; f__Micrococcaceae; g__Paenarthrobacter"	liquid-culture	802	FA	peaklist4	207	GCF_014647595.1	"d__Bacteria; p__Actinobacteriota; c__Actinomycetia; o__Actinomycetales; f__Micrococcaceae; g__Paenarthrobacter"	Arthrobacter histidinolovorans	NBRC15510	43	18	8.52e-20
Paenarthrobacter histidinolovorans NBRC15510	GCA_014647595.1	"d__Bacteria; p__Actinobacteriota; c__Actinomycetia; o__Actinomycetales; f__Micrococcaceae; g__Paenarthrobacter"	liquid-culture	802	FA	peaklist5	186	GCF_001423565.1	d__Bacteria;p__Actinobacteriota;c__Actinomycetia;o__Actinomycetales;f__Micrococcaceae;g__Paenarthrobacter;s__Paenarthrobacter sp001423565	Arthrobacter sp. Leaf145	Leaf145	44	16	2.88e-14
Paenarthrobacter histidinolovorans NBRC15510	GCA_014647595.1	"d__Bacteria; p__Actinobacteriota; c__Actinomycetia; o__Actinomycetales; f__Micrococcaceae; g__Paenarthrobacter"	liquid-culture	802	FA	peaklist6	210	GCF_001423565.1	d__Bacteria;p__Actinobacteriota;c__Actinomycetia;o__Actinomycetales;f__Micrococcaceae;g__Paenarthrobacter;s__Paenarthrobacter sp001423565	Arthrobacter sp. Leaf145	Leaf145	44	16	1.13e-18
Paenarthrobacter histidinolovorans NBRC15510	GCA_014647595.1	"d__Bacteria; p__Actinobacteriota; c__Actinomycetia; o__Actinomycetales; f__Micrococcaceae; g__Paenarthrobacter"	liquid-culture	802	FA	peaklist7	183	GCF_003208515.1	d__Bacteria;p__Actinobacteriota;c__Actinomycetia;o__Actinomycetales;f__Micrococcaceae;g__Paenarthrobacter;s__Paenarthrobacter sp001423565	Paenarthrobacter nicotinovorans	25_8	34	11	2.2e-09
Paenarthrobacter histidinolovorans NBRC15510	GCA_014647595.1	"d__Bacteria; p__Actinobacteriota; c__Actinomycetia; o__Actinomycetales; f__Micrococcaceae; g__Paenarthrobacter"	liquid-culture	802	FA	peaklist8	181	GCA_002296975.1	d__Bacteria;p__Myxococcota;c__UBA796;o__UBA796;f__UBA796;g__UBA796;s__UBA796 sp002296975	Deltaproteobacteria bacterium UBA796	UBA796	23	4	0.000122
Paenarthrobacter histidinolovorans NBRC15510	GCA_014647595.1	"d__Bacteria; p__Actinobacteriota; c__Actinomycetia; o__Actinomycetales; f__Micrococcaceae; g__Paenarthrobacter"	solid-culture	230	FA	peaklist1	147	GCF_003208515.1	d__Bacteria;p__Actinobacteriota;c__Actinomycetia;o__Actinomycetales;f__Micrococcaceae;g__Paenarthrobacter;s__Paenarthrobacter sp001423565	Paenarthrobacter nicotinovorans	25_8	38	14	4.41e-17
Paenarthrobacter histidinolovorans NBRC15510	GCA_014647595.1	"d__Bacteria; p__Actinobacteriota; c__Actinomycetia; o__Actinomycetales; f__Micrococcaceae; g__Paenarthrobacter"	solid-culture	230	FA	peaklist2	160	GCF_001662445.1	d__Bacteria;p__Actinobacteriota;c__Actinomycetia;o__Actinomycetales;f__Micrococcaceae;g__Paenarthrobacter;s__Paenarthrobacter sp001423565	Paenarthrobacter nicotinovorans	Hce-1	39	15	1.16e-19
Paenarthrobacter histidinolovorans NBRC15510	GCA_014647595.1	"d__Bacteria; p__Actinobacteriota; c__Actinomycetia; o__Actinomycetales; f__Micrococcaceae; g__Paenarthrobacter"	solid-culture	230	FA	peaklist3	159	GCF_001662445.1	d__Bacteria;p__Actinobacteriota;c__Actinomycetia;o__Actinomycetales;f__Micrococcaceae;g__Paenarthrobacter;s__Paenarthrobacter sp001423565	Paenarthrobacter nicotinovorans	Hce-1	39	14	2.55e-15
Paenarthrobacter histidinolovorans NBRC15510	GCA_014647595.1	"d__Bacteria; p__Actinobacteriota; c__Actinomycetia; o__Actinomycetales; f__Micrococcaceae; g__Paenarthrobacter"	solid-culture	230	FA	peaklist4	140	GCF_001662445.1	d__Bacteria;p__Actinobacteriota;c__Actinomycetia;o__Actinomycetales;f__Micrococcaceae;g__Paenarthrobacter;s__Paenarthrobacter sp001423565	Paenarthrobacter nicotinovorans	Hce-1	37	14	7.93e-21
Paenarthrobacter histidinolovorans NBRC15510	GCA_014647595.1	"d__Bacteria; p__Actinobacteriota; c__Actinomycetia; o__Actinomycetales; f__Micrococcaceae; g__Paenarthrobacter"	solid-culture	802	FA	peaklist1	163	GCF_001423565.1	d__Bacteria;p__Actinobacteriota;c__Actinomycetia;o__Actinomycetales;f__Micrococcaceae;g__Paenarthrobacter;s__Paenarthrobacter sp001423565	Arthrobacter sp. Leaf145	Leaf145	36	13	1.14e-16
Paenarthrobacter histidinolovorans NBRC15510	GCA_014647595.1	"d__Bacteria; p__Actinobacteriota; c__Actinomycetia; o__Actinomycetales; f__Micrococcaceae; g__Paenarthrobacter"	solid-culture	802	FA	peaklist2	201	GCF_003208515.1	d__Bacteria;p__Actinobacteriota;c__Actinomycetia;o__Actinomycetales;f__Micrococcaceae;g__Paenarthrobacter;s__Paenarthrobacter sp001423565	Paenarthrobacter nicotinovorans	25_8	44	16	9.21e-13
Paenarthrobacter histidinolovorans NBRC15510	GCA_014647595.1	"d__Bacteria; p__Actinobacteriota; c__Actinomycetia; o__Actinomycetales; f__Micrococcaceae; g__Paenarthrobacter"	solid-culture	802	FA	peaklist3	197	GCF_001662445.1	d__Bacteria;p__Actinobacteriota;c__Actinomycetia;o__Actinomycetales;f__Micrococcaceae;g__Paenarthrobacter;s__Paenarthrobacter sp001423565	Paenarthrobacter nicotinovorans	Hce-1	45	16	1.6e-13
Paenarthrobacter histidinolovorans NBRC15510	GCA_014647595.1	"d__Bacteria; p__Actinobacteriota; c__Actinomycetia; o__Actinomycetales; f__Micrococcaceae; g__Paenarthrobacter"	solid-culture	802	FA	peaklist4	194	GCF_014647595.1	"d__Bacteria; p__Actinobacteriota; c__Actinomycetia; o__Actinomycetales; f__Micrococcaceae; g__Paenarthrobacter"	Arthrobacter histidinolovorans	NBRC15510	37	18	4.43e-16
Streptomyces griseus NBRC12875	GCF_900105705.1	d__Bacteria; p__Actinobacteriota; c__Actinomycetia; o__Streptomycetales; f__Streptomycetaceae; g__Streptomyces; s__Streptomyces griseus	liquid-culture	227	FA	peaklist1	207	GCF_000010605.1	d__Bacteria;p__Actinobacteriota;c__Actinomycetia;o__Streptomycetales;f__Streptomycetaceae;g__Streptomyces;s__Streptomyces griseus	Streptomyces griseus subsp. griseus NBRC 13350	NBRC 13350	57	17	1.31e-08
Streptomyces griseus NBRC12875	GCF_900105705.1	d__Bacteria; p__Actinobacteriota; c__Actinomycetia; o__Streptomycetales; f__Streptomycetaceae; g__Streptomyces; s__Streptomyces griseus	liquid-culture	227	FA	peaklist2	195	GCF_000010605.1	d__Bacteria;p__Actinobacteriota;c__Actinomycetia;o__Streptomycetales;f__Streptomycetaceae;g__Streptomyces;s__Streptomyces griseus	Streptomyces griseus subsp. griseus NBRC 13350	NBRC 13350	57	18	3.34e-12
Streptomyces griseus NBRC12875	GCF_900105705.1	d__Bacteria; p__Actinobacteriota; c__Actinomycetia; o__Streptomycetales; f__Streptomycetaceae; g__Streptomyces; s__Streptomyces griseus	liquid-culture	227	FA	peaklist3	189	GCF_000010605.1	d__Bacteria;p__Actinobacteriota;c__Actinomycetia;o__Streptomycetales;f__Streptomycetaceae;g__Streptomyces;s__Streptomyces griseus	Streptomyces griseus subsp. griseus NBRC 13350	NBRC 13350	51	16	1.18e-09
Streptomyces griseus NBRC12875	GCF_900105705.1	d__Bacteria; p__Actinobacteriota; c__Actinomycetia; o__Streptomycetales; f__Streptomycetaceae; g__Streptomyces; s__Streptomyces griseus	liquid-culture	227	FA	peaklist4	162	GCF_000010605.1	d__Bacteria;p__Actinobacteriota;c__Actinomycetia;o__Streptomycetales;f__Streptomycetaceae;g__Streptomyces;s__Streptomyces griseus	Streptomyces griseus subsp. griseus NBRC 13350	NBRC 13350	38	11	0.000143
Streptomyces griseus NBRC12875	GCF_900105705.1	d__Bacteria; p__Actinobacteriota; c__Actinomycetia; o__Streptomycetales; f__Streptomycetaceae; g__Streptomyces; s__Streptomyces griseus	liquid-culture	227	TFA-beating (x4)	peaklist1	170	GCF_000010605.1	d__Bacteria;p__Actinobacteriota;c__Actinomycetia;o__Streptomycetales;f__Streptomycetaceae;g__Streptomyces;s__Streptomyces griseus	Streptomyces griseus subsp. griseus NBRC 13350	NBRC 13350	54	17	2.18e-10
Streptomyces griseus NBRC12875	GCF_900105705.1	d__Bacteria; p__Actinobacteriota; c__Actinomycetia; o__Streptomycetales; f__Streptomycetaceae; g__Streptomyces; s__Streptomyces griseus	liquid-culture	227	TFA-beating (x4)	peaklist2	168	GCF_000010605.1	d__Bacteria;p__Actinobacteriota;c__Actinomycetia;o__Streptomycetales;f__Streptomycetaceae;g__Streptomyces;s__Streptomyces griseus	Streptomyces griseus subsp. griseus NBRC 13350	NBRC 13350	59	19	3.88e-07
Streptomyces griseus NBRC12875	GCF_900105705.1	d__Bacteria; p__Actinobacteriota; c__Actinomycetia; o__Streptomycetales; f__Streptomycetaceae; g__Streptomyces; s__Streptomyces griseus	liquid-culture	227	TFA-beating (x4)	peaklist3	139	GCF_000010605.1	d__Bacteria;p__Actinobacteriota;c__Actinomycetia;o__Streptomycetales;f__Streptomycetaceae;g__Streptomyces;s__Streptomyces griseus	Streptomyces griseus subsp. griseus NBRC 13350	NBRC 13350	41	14	2.43e-11
Streptomyces griseus NBRC12875	GCF_900105705.1	d__Bacteria; p__Actinobacteriota; c__Actinomycetia; o__Streptomycetales; f__Streptomycetaceae; g__Streptomyces; s__Streptomyces griseus	liquid-culture	227	TFA-beating (x4)	peaklist4	170	GCF_000010605.1	d__Bacteria;p__Actinobacteriota;c__Actinomycetia;o__Streptomycetales;f__Streptomycetaceae;g__Streptomyces;s__Streptomyces griseus	Streptomyces griseus subsp. griseus NBRC 13350	NBRC 13350	44	16	3.37e-09
Streptomyces griseus NBRC12875	GCF_900105705.1	d__Bacteria; p__Actinobacteriota; c__Actinomycetia; o__Streptomycetales; f__Streptomycetaceae; g__Streptomyces; s__Streptomyces griseus	liquid-culture	802	FA	peaklist1	169	GCF_000010605.1	d__Bacteria;p__Actinobacteriota;c__Actinomycetia;o__Streptomycetales;f__Streptomycetaceae;g__Streptomyces;s__Streptomyces griseus	Streptomyces griseus subsp. griseus NBRC 13350	NBRC 13350	48	17	1.24e-20
Streptomyces griseus NBRC12875	GCF_900105705.1	d__Bacteria; p__Actinobacteriota; c__Actinomycetia; o__Streptomycetales; f__Streptomycetaceae; g__Streptomyces; s__Streptomyces griseus	liquid-culture	802	FA	peaklist2	178	GCF_000010605.1	d__Bacteria;p__Actinobacteriota;c__Actinomycetia;o__Streptomycetales;f__Streptomycetaceae;g__Streptomyces;s__Streptomyces griseus	Streptomyces griseus subsp. griseus NBRC 13350	NBRC 13350	48	19	3.85e-12
Streptomyces griseus NBRC12875	GCF_900105705.1	d__Bacteria; p__Actinobacteriota; c__Actinomycetia; o__Streptomycetales; f__Streptomycetaceae; g__Streptomyces; s__Streptomyces griseus	liquid-culture	802	FA	peaklist3	193	GCF_000010605.1	d__Bacteria;p__Actinobacteriota;c__Actinomycetia;o__Streptomycetales;f__Streptomycetaceae;g__Streptomyces;s__Streptomyces griseus	Streptomyces griseus subsp. griseus NBRC 13350	NBRC 13350	46	15	7.74e-10
Streptomyces griseus NBRC12875	GCF_900105705.1	d__Bacteria; p__Actinobacteriota; c__Actinomycetia; o__Streptomycetales; f__Streptomycetaceae; g__Streptomyces; s__Streptomyces griseus	liquid-culture	802	FA	peaklist4	173	GCF_000010605.1	d__Bacteria;p__Actinobacteriota;c__Actinomycetia;o__Streptomycetales;f__Streptomycetaceae;g__Streptomyces;s__Streptomyces griseus	Streptomyces griseus subsp. griseus NBRC 13350	NBRC 13350	30	11	4.88e-10
Streptomyces griseus NBRC12875	GCF_900105705.1	d__Bacteria; p__Actinobacteriota; c__Actinomycetia; o__Streptomycetales; f__Streptomycetaceae; g__Streptomyces; s__Streptomyces griseus	liquid-culture	802	TFA-beating (x4)	peaklist1	190	GCF_000010605.1	d__Bacteria;p__Actinobacteriota;c__Actinomycetia;o__Streptomycetales;f__Streptomycetaceae;g__Streptomyces;s__Streptomyces griseus	Streptomyces griseus subsp. griseus NBRC 13350	NBRC 13350	34	7	0.00256
Streptomyces griseus NBRC12875	GCF_900105705.1	d__Bacteria; p__Actinobacteriota; c__Actinomycetia; o__Streptomycetales; f__Streptomycetaceae; g__Streptomyces; s__Streptomyces griseus	liquid-culture	802	TFA-beating (x4)	peaklist2	178	GCF_000010605.1	d__Bacteria;p__Actinobacteriota;c__Actinomycetia;o__Streptomycetales;f__Streptomycetaceae;g__Streptomyces;s__Streptomyces griseus	Streptomyces griseus subsp. griseus NBRC 13350	NBRC 13350	33	8	0.00015
Streptomyces griseus NBRC12875	GCF_900105705.1	d__Bacteria; p__Actinobacteriota; c__Actinomycetia; o__Streptomycetales; f__Streptomycetaceae; g__Streptomyces; s__Streptomyces griseus	liquid-culture	802	TFA-beating (x4)	peaklist3	211	GCF_000010605.1	d__Bacteria;p__Actinobacteriota;c__Actinomycetia;o__Streptomycetales;f__Streptomycetaceae;g__Streptomyces;s__Streptomyces griseus	Streptomyces griseus subsp. griseus NBRC 13350	NBRC 13350	37	10	7.88e-07
Streptomyces griseus NBRC12875	GCF_900105705.1	d__Bacteria; p__Actinobacteriota; c__Actinomycetia; o__Streptomycetales; f__Streptomycetaceae; g__Streptomyces; s__Streptomyces griseus	liquid-culture	802	TFA-beating (x4)	peaklist4	189	GCF_000010605.1	d__Bacteria;p__Actinobacteriota;c__Actinomycetia;o__Streptomycetales;f__Streptomycetaceae;g__Streptomyces;s__Streptomyces griseus	Streptomyces griseus subsp. griseus NBRC 13350	NBRC 13350	36	10	2.76e-07
Streptomyces griseus NBRC12875	GCF_900105705.1	d__Bacteria; p__Actinobacteriota; c__Actinomycetia; o__Streptomycetales; f__Streptomycetaceae; g__Streptomyces; s__Streptomyces griseus	liquid-culture	802	TFA-beating (x4)	peaklist1	154	GCF_000010605.1	d__Bacteria;p__Actinobacteriota;c__Actinomycetia;o__Streptomycetales;f__Streptomycetaceae;g__Streptomyces;s__Streptomyces griseus	Streptomyces griseus subsp. griseus NBRC 13350	NBRC 13350	54	18	3.49e-09
Streptomyces griseus NBRC12875	GCF_900105705.1	d__Bacteria; p__Actinobacteriota; c__Actinomycetia; o__Streptomycetales; f__Streptomycetaceae; g__Streptomyces; s__Streptomyces griseus	liquid-culture	802	TFA-beating (x4)	peaklist2	156	GCF_000010605.1	d__Bacteria;p__Actinobacteriota;c__Actinomycetia;o__Streptomycetales;f__Streptomycetaceae;g__Streptomyces;s__Streptomyces griseus	Streptomyces griseus subsp. griseus NBRC 13350	NBRC 13350	54	16	1.53e-07
Streptomyces griseus NBRC12875	GCF_900105705.1	d__Bacteria; p__Actinobacteriota; c__Actinomycetia; o__Streptomycetales; f__Streptomycetaceae; g__Streptomyces; s__Streptomyces griseus	liquid-culture	802	TFA-beating (x4)	peaklist3	126	GCF_002188345.1	d__Bacteria;p__Actinobacteriota;c__Actinomycetia;o__Streptomycetales;f__Streptomycetaceae;g__Streptomyces;s__Streptomyces griseus	Streptomyces griseus subsp. griseus NBRC 13350	NBRC 13350	61	17	0.000174
Streptomyces griseus NBRC12875	GCF_900105705.1	d__Bacteria; p__Actinobacteriota; c__Actinomycetia; o__Streptomycetales; f__Streptomycetaceae; g__Streptomyces; s__Streptomyces griseus	liquid-culture	802	TFA-beating (x4)	peaklist4	133	GCF_000010605.1	d__Bacteria;p__Actinobacteriota;c__Actinomycetia;o__Streptomycetales;f__Streptomycetaceae;g__Streptomyces;s__Streptomyces griseus	Streptomyces griseus subsp. griseus NBRC 13350	NBRC 13350	59	17	3.58e-08
Streptomyces griseus NBRC12875	GCF_900105705.1	d__Bacteria; p__Actinobacteriota; c__Actinomycetia; o__Streptomycetales; f__Streptomycetaceae; g__Streptomyces; s__Streptomyces griseus	solid-culture	227	FA	peaklist1	198	GCF_000010605.1	d__Bacteria;p__Actinobacteriota;c__Actinomycetia;o__Streptomycetales;f__Streptomycetaceae;g__Streptomyces;s__Streptomyces griseus	Streptomyces griseus subsp. griseus NBRC 13350	NBRC 13350	37	13	1.14e-08
Streptomyces griseus NBRC12875	GCF_900105705.1	d__Bacteria; p__Actinobacteriota; c__Actinomycetia; o__Streptomycetales; f__Streptomycetaceae; g__Streptomyces; s__Streptomyces griseus	solid-culture	227	FA	peaklist2	159	GCF_000010605.1	d__Bacteria;p__Actinobacteriota;c__Actinomycetia;o__Streptomycetales;f__Streptomycetaceae;g__Streptomyces;s__Streptomyces griseus	Streptomyces griseus subsp. griseus NBRC 13350	NBRC 13350	42	13	6.32e-11
Streptomyces griseus NBRC12875	GCF_900105705.1	d__Bacteria; p__Actinobacteriota; c__Actinomycetia; o__Streptomycetales; f__Streptomycetaceae; g__Streptomyces; s__Streptomyces griseus	solid-culture	227	FA	peaklist3	164	GCF_000010605.1	d__Bacteria;p__Actinobacteriota;c__Actinomycetia;o__Streptomycetales;f__Streptomycetaceae;g__Streptomyces;s__Streptomyces griseus	Streptomyces griseus subsp. griseus NBRC 13350	NBRC 13350	34	11	3.83e-07
Streptomyces griseus NBRC12875	GCF_900105705.1	d__Bacteria; p__Actinobacteriota; c__Actinomycetia; o__Streptomycetales; f__Streptomycetaceae; g__Streptomyces; s__Streptomyces griseus	solid-culture	227	FA	peaklist4	137	GCF_003467125.1	d__Bacteria;p__Firmicutes_C;c__Negativicutes;o__Veillonellales;f__Megasphaeraceae;g__Megasphaera_B;s__Megasphaera_B sp003467125	Megasphaera sp. AM44-1BH	AM44-1BH	13	6	8.84e-05
Streptomyces griseus NBRC12875	GCF_900105705.1	d__Bacteria; p__Actinobacteriota; c__Actinomycetia; o__Streptomycetales; f__Streptomycetaceae; g__Streptomyces; s__Streptomyces griseus	solid-culture	227	TFA-beating (x3)	peaklist1	185	GCF_000010605.1	d__Bacteria;p__Actinobacteriota;c__Actinomycetia;o__Streptomycetales;f__Streptomycetaceae;g__Streptomyces;s__Streptomyces griseus	Streptomyces griseus subsp. griseus NBRC 13350	NBRC 13350	53	15	1.62e-07
Streptomyces griseus NBRC12875	GCF_900105705.1	d__Bacteria; p__Actinobacteriota; c__Actinomycetia; o__Streptomycetales; f__Streptomycetaceae; g__Streptomyces; s__Streptomyces griseus	solid-culture	227	TFA-beating (x3)	peaklist2	157	GCF_000010605.1	d__Bacteria;p__Actinobacteriota;c__Actinomycetia;o__Streptomycetales;f__Streptomycetaceae;g__Streptomyces;s__Streptomyces griseus	Streptomyces griseus subsp. griseus NBRC 13350	NBRC 13350	42	12	4.52e-06
Streptomyces griseus NBRC12875	GCF_900105705.1	d__Bacteria; p__Actinobacteriota; c__Actinomycetia; o__Streptomycetales; f__Streptomycetaceae; g__Streptomyces; s__Streptomyces griseus	solid-culture	227	TFA-beating (x3)	peaklist3	146	GCF_000010605.1	d__Bacteria;p__Actinobacteriota;c__Actinomycetia;o__Streptomycetales;f__Streptomycetaceae;g__Streptomyces;s__Streptomyces griseus	Streptomyces griseus subsp. griseus NBRC 13350	NBRC 13350	40	13	3.82e-11
Streptomyces griseus NBRC12875	GCF_900105705.1	d__Bacteria; p__Actinobacteriota; c__Actinomycetia; o__Streptomycetales; f__Streptomycetaceae; g__Streptomyces; s__Streptomyces griseus	solid-culture	227	TFA-beating (x3)	peaklist4	167	GCF_000010605.1	d__Bacteria;p__Actinobacteriota;c__Actinomycetia;o__Streptomycetales;f__Streptomycetaceae;g__Streptomyces;s__Streptomyces griseus	Streptomyces griseus subsp. griseus NBRC 13350	NBRC 13350	46	12	4.06e-06
Streptomyces griseus NBRC12875	GCF_900105705.1	d__Bacteria; p__Actinobacteriota; c__Actinomycetia; o__Streptomycetales; f__Streptomycetaceae; g__Streptomyces; s__Streptomyces griseus	solid-culture	227	TFA-beating (x4)	peaklist1	160	GCF_000010605.1	d__Bacteria;p__Actinobacteriota;c__Actinomycetia;o__Streptomycetales;f__Streptomycetaceae;g__Streptomyces;s__Streptomyces griseus	Streptomyces griseus subsp. griseus NBRC 13350	NBRC 13350	51	18	1.97e-10
Streptomyces griseus NBRC12875	GCF_900105705.1	d__Bacteria; p__Actinobacteriota; c__Actinomycetia; o__Streptomycetales; f__Streptomycetaceae; g__Streptomyces; s__Streptomyces griseus	solid-culture	227	TFA-beating (x4)	peaklist2	135	GCF_000010605.1	d__Bacteria;p__Actinobacteriota;c__Actinomycetia;o__Streptomycetales;f__Streptomycetaceae;g__Streptomyces;s__Streptomyces griseus	Streptomyces griseus subsp. griseus NBRC 13350	NBRC 13350	37	13	7.77e-10
Streptomyces griseus NBRC12875	GCF_900105705.1	d__Bacteria; p__Actinobacteriota; c__Actinomycetia; o__Streptomycetales; f__Streptomycetaceae; g__Streptomyces; s__Streptomyces griseus	solid-culture	227	TFA-beating (x4)	peaklist3	135	GCF_000010605.1	d__Bacteria;p__Actinobacteriota;c__Actinomycetia;o__Streptomycetales;f__Streptomycetaceae;g__Streptomyces;s__Streptomyces griseus	Streptomyces griseus subsp. griseus NBRC 13350	NBRC 13350	40	11	5.96e-10
Streptomyces griseus NBRC12875	GCF_900105705.1	d__Bacteria; p__Actinobacteriota; c__Actinomycetia; o__Streptomycetales; f__Streptomycetaceae; g__Streptomyces; s__Streptomyces griseus	solid-culture	227	TFA-beating (x4)	peaklist4	128	GCF_000010605.1	d__Bacteria;p__Actinobacteriota;c__Actinomycetia;o__Streptomycetales;f__Streptomycetaceae;g__Streptomyces;s__Streptomyces griseus	Streptomyces griseus subsp. griseus NBRC 13350	NBRC 13350	45	13	4.41e-11
Streptomyces griseus NBRC12875	GCF_900105705.1	d__Bacteria; p__Actinobacteriota; c__Actinomycetia; o__Streptomycetales; f__Streptomycetaceae; g__Streptomyces; s__Streptomyces griseus	solid-culture	227	TFA-beating (x4)	peaklist5	175	GCF_000010605.1	d__Bacteria;p__Actinobacteriota;c__Actinomycetia;o__Streptomycetales;f__Streptomycetaceae;g__Streptomyces;s__Streptomyces griseus	Streptomyces griseus subsp. griseus NBRC 13350	NBRC 13350	43	11	0.000377
Streptomyces griseus NBRC12875	GCF_900105705.1	d__Bacteria; p__Actinobacteriota; c__Actinomycetia; o__Streptomycetales; f__Streptomycetaceae; g__Streptomyces; s__Streptomyces griseus	solid-culture	227	TFA-beating (x4)	peaklist6	168	GCF_000010605.1	d__Bacteria;p__Actinobacteriota;c__Actinomycetia;o__Streptomycetales;f__Streptomycetaceae;g__Streptomyces;s__Streptomyces anulatus_B	Streptomyces anulatus	ATCC 11523	47	13	3.69e-07
Streptomyces griseus NBRC12875	GCF_900105705.1	d__Bacteria; p__Actinobacteriota; c__Actinomycetia; o__Streptomycetales; f__Streptomycetaceae; g__Streptomyces; s__Streptomyces griseus	solid-culture	227	TFA-beating (x4)	peaklist7	137	GCF_000010605.1	d__Bacteria;p__Actinobacteriota;c__Actinomycetia;o__Streptomycetales;f__Streptomycetaceae;g__Streptomyces;s__Streptomyces griseus	Streptomyces griseus subsp. griseus NBRC 13350	NBRC 13350	39	13	9.76e-09
Streptomyces griseus NBRC12875	GCF_900105705.1	d__Bacteria; p__Actinobacteriota; c__Actinomycetia; o__Streptomycetales; f__Streptomycetaceae; g__Streptomyces; s__Streptomyces griseus	solid-culture	227	TFA-beating (x4)	peaklist8	188	GCF_000010605.1	d__Bacteria;p__Actinobacteriota;c__Actinomycetia;o__Streptomycetales;f__Streptomycetaceae;g__Streptomyces;s__Streptomyces griseus	Streptomyces griseus subsp. griseus NBRC 13350	NBRC 13350	56	16	7.48e-09
Streptomyces griseus NBRC12875	GCF_900105705.1	d__Bacteria; p__Actinobacteriota; c__Actinomycetia; o__Streptomycetales; f__Streptomycetaceae; g__Streptomyces; s__Streptomyces griseus	solid-culture	802	FA	peaklist1	149	GCF_900116755.1	d__Bacteria;p__Firmicutes_A;c__Clostridia;o__Clostridiales;f__Clostridiaceae;g__Clostridium;s__Clostridium sp900116755	Clostridium sp. DSM 8431	DSM 8431	23	5	0.0101
Streptomyces griseus NBRC12875	GCF_900105705.1	d__Bacteria; p__Actinobacteriota; c__Actinomycetia; o__Streptomycetales; f__Streptomycetaceae; g__Streptomyces; s__Streptomyces griseus	solid-culture	802	FA	peaklist2	162	GCF_004354445.1	d__Bacteria;p__Spirochaetota;c__Spirochaetia;o__Borreliales;f__Borreliaceae;g__Borrelia;s__Borrelia miyamotoi	Borrelia miyamotoi	Yekat-18	13	7	0.000354
Streptomyces griseus NBRC12875	GCF_900105705.1	d__Bacteria; p__Actinobacteriota; c__Actinomycetia; o__Streptomycetales; f__Streptomycetaceae; g__Streptomyces; s__Streptomyces griseus	solid-culture	802	FA	peaklist3	107	GCF_000969645.2	d__Bacteria;p__Proteobacteria;c__Gammaproteobacteria;o__Burkholderiales;f__Chitinibacteraceae;g__Iodobacter;s__Iodobacter sp000969645	Janthinobacterium sp. B9-8	B9-8	25	7	0.000611
Streptomyces griseus NBRC12875	GCF_900105705.1	d__Bacteria; p__Actinobacteriota; c__Actinomycetia; o__Streptomycetales; f__Streptomycetaceae; g__Streptomyces; s__Streptomyces griseus	solid-culture	802	FA	peaklist4	217	GCF_004354445.1	d__Bacteria;p__Spirochaetota;c__Spirochaetia;o__Borreliales;f__Borreliaceae;g__Borrelia;s__Borrelia miyamotoi	Borrelia miyamotoi	Yekat-18	24	7	2.95e-06
Streptomyces griseus NBRC12875	GCF_900105705.1	d__Bacteria; p__Actinobacteriota; c__Actinomycetia; o__Streptomycetales; f__Streptomycetaceae; g__Streptomyces; s__Streptomyces griseus	solid-culture	802	FA	peaklist5	177	GCF_004354445.1	d__Bacteria;p__Spirochaetota;c__Spirochaetia;o__Borreliales;f__Borreliaceae;g__Borrelia;s__Borrelia miyamotoi	Borrelia miyamotoi	Yekat-18	17	9	6.49e-06
Streptomyces griseus NBRC12875	GCF_900105705.1	d__Bacteria; p__Actinobacteriota; c__Actinomycetia; o__Streptomycetales; f__Streptomycetaceae; g__Streptomyces; s__Streptomyces griseus	solid-culture	802	FA-heating (50°C, 5min)	peaklist1	198	GCF_000010605.1	d__Bacteria;p__Actinobacteriota;c__Actinomycetia;o__Streptomycetales;f__Streptomycetaceae;g__Streptomyces;s__Streptomyces griseus	Streptomyces griseus subsp. griseus NBRC 13350	NBRC 13350	44	17	9.74e-10
Streptomyces griseus NBRC12875	GCF_900105705.1	d__Bacteria; p__Actinobacteriota; c__Actinomycetia; o__Streptomycetales; f__Streptomycetaceae; g__Streptomyces; s__Streptomyces griseus	solid-culture	802	FA-heating (50°C, 5min)	peaklist2	183	GCF_000010605.1	d__Bacteria;p__Actinobacteriota;c__Actinomycetia;o__Streptomycetales;f__Streptomycetaceae;g__Streptomyces;s__Streptomyces griseus	Streptomyces griseus subsp. griseus NBRC 13350	NBRC 13350	45	16	3.03e-09
Streptomyces griseus NBRC12875	GCF_900105705.1	d__Bacteria; p__Actinobacteriota; c__Actinomycetia; o__Streptomycetales; f__Streptomycetaceae; g__Streptomyces; s__Streptomyces griseus	solid-culture	802	FA-heating (50°C, 5min)	peaklist3	175	GCF_000010605.1	d__Bacteria;p__Actinobacteriota;c__Actinomycetia;o__Streptomycetales;f__Streptomycetaceae;g__Streptomyces;s__Streptomyces griseus	Streptomyces griseus subsp. griseus NBRC 13350	NBRC 13350	45	17	1.12e-08
Streptomyces griseus NBRC12875	GCF_900105705.1	d__Bacteria; p__Actinobacteriota; c__Actinomycetia; o__Streptomycetales; f__Streptomycetaceae; g__Streptomyces; s__Streptomyces griseus	solid-culture	802	FA-heating (50°C, 5min)	peaklist4	195	GCF_000010605.1	d__Bacteria;p__Actinobacteriota;c__Actinomycetia;o__Streptomycetales;f__Streptomycetaceae;g__Streptomyces;s__Streptomyces griseus	Streptomyces griseus subsp. griseus NBRC 13350	NBRC 13350	44	17	5.82e-10
Streptomyces griseus NBRC12875	GCF_900105705.1	d__Bacteria; p__Actinobacteriota; c__Actinomycetia; o__Streptomycetales; f__Streptomycetaceae; g__Streptomyces; s__Streptomyces griseus	solid-culture	802	TFA-beating (x4)	peaklist1	149	GCF_003234565.1	d__Bacteria;p__Actinobacteriota;c__Actinomycetia;o__Actinomycetales;f__Microbacteriaceae;g__Curtobacterium;s__Curtobacterium sp003234565	Curtobacterium sp. MCBD17_013	MCBD17_013	9	6	5.85e-07
Streptomyces griseus NBRC12875	GCF_900105705.1	d__Bacteria; p__Actinobacteriota; c__Actinomycetia; o__Streptomycetales; f__Streptomycetaceae; g__Streptomyces; s__Streptomyces griseus	solid-culture	802	TFA-beating (x4)	peaklist2	162	GCF_001905485.1	d__Bacteria;p__Spirochaetota;c__Spirochaetia;o__Borreliales;f__Borreliaceae;g__Borrelia;s__Borrelia miyamotoi	Borrelia miyamotoi	Yekat-18	29	8	1.21e-05
Streptomyces griseus NBRC12875	GCF_900105705.1	d__Bacteria; p__Actinobacteriota; c__Actinomycetia; o__Streptomycetales; f__Streptomycetaceae; g__Streptomyces; s__Streptomyces griseus	solid-culture	802	TFA-beating (x4)	peaklist3	107	GCF_004354445.1	d__Bacteria;p__Spirochaetota;c__Spirochaetia;o__Borreliales;f__Borreliaceae;g__Borrelia;s__Borrelia miyamotoi	Borrelia miyamotoi	Yekat-18	12	6	1.88e-05
Streptomyces griseus NBRC12875	GCF_900105705.1	d__Bacteria; p__Actinobacteriota; c__Actinomycetia; o__Streptomycetales; f__Streptomycetaceae; g__Streptomyces; s__Streptomyces griseus	solid-culture	802	TFA-beating (x4)	peaklist4	118	GCF_003234565.1	d__Bacteria;p__Actinobacteriota;c__Actinomycetia;o__Actinomycetales;f__Microbacteriaceae;g__Curtobacterium;s__Curtobacterium sp003234565	Curtobacterium sp. MCBD17_013	MCBD17_013	9	6	0.000133
Tetrasphaera duodecadis NBRC12959	GCF_002846495.1	d__Bacteria;p__Actinobacteriota;c__Actinomycetia;o__Actinomycetales;f__Dermatophilaceae;g__Phycicoccus;s__Phycicoccus duodecadis	liquid-culture	230	FA	peaklist1	126	GCF_002846495.1	d__Bacteria;p__Actinobacteriota;c__Actinomycetia;o__Actinomycetales;f__Dermatophilaceae;g__Phycicoccus;s__Phycicoccus duodecadis	Tetrasphaera duodecadis	DSM 12806	27	9	1.62e-08
Tetrasphaera duodecadis NBRC12959	GCF_002846495.1	d__Bacteria;p__Actinobacteriota;c__Actinomycetia;o__Actinomycetales;f__Dermatophilaceae;g__Phycicoccus;s__Phycicoccus duodecadis	liquid-culture	230	FA	peaklist2	140	GCF_002846495.1	d__Bacteria;p__Actinobacteriota;c__Actinomycetia;o__Actinomycetales;f__Dermatophilaceae;g__Phycicoccus;s__Phycicoccus duodecadis	Tetrasphaera duodecadis	DSM 12806	30	10	2.23e-07
Tetrasphaera duodecadis NBRC12959	GCF_002846495.1	d__Bacteria;p__Actinobacteriota;c__Actinomycetia;o__Actinomycetales;f__Dermatophilaceae;g__Phycicoccus;s__Phycicoccus duodecadis	liquid-culture	230	FA	peaklist3	155	GCF_002846495.1	d__Bacteria;p__Actinobacteriota;c__Actinomycetia;o__Actinomycetales;f__Dermatophilaceae;g__Phycicoccus;s__Phycicoccus duodecadis	Tetrasphaera duodecadis	DSM 12806	35	12	8.95e-13
Tetrasphaera duodecadis NBRC12959	GCF_002846495.1	d__Bacteria;p__Actinobacteriota;c__Actinomycetia;o__Actinomycetales;f__Dermatophilaceae;g__Phycicoccus;s__Phycicoccus duodecadis	liquid-culture	230	FA	peaklist4	148	GCF_002846495.1	d__Bacteria;p__Actinobacteriota;c__Actinomycetia;o__Actinomycetales;f__Dermatophilaceae;g__Phycicoccus;s__Phycicoccus duodecadis	Tetrasphaera duodecadis	DSM 12806	28	13	1.85e-13
Tetrasphaera duodecadis NBRC12959	GCF_002846495.1	d__Bacteria;p__Actinobacteriota;c__Actinomycetia;o__Actinomycetales;f__Dermatophilaceae;g__Phycicoccus;s__Phycicoccus duodecadis	liquid-culture	802	FA	peaklist1	156	GCF_002846495.1	d__Bacteria;p__Actinobacteriota;c__Actinomycetia;o__Actinomycetales;f__Dermatophilaceae;g__Phycicoccus;s__Phycicoccus duodecadis	Tetrasphaera duodecadis	DSM 12806	32	12	7.48e-09
Tetrasphaera duodecadis NBRC12959	GCF_002846495.1	d__Bacteria;p__Actinobacteriota;c__Actinomycetia;o__Actinomycetales;f__Dermatophilaceae;g__Phycicoccus;s__Phycicoccus duodecadis	liquid-culture	802	FA	peaklist2	170	GCF_002846495.1	d__Bacteria;p__Actinobacteriota;c__Actinomycetia;o__Actinomycetales;f__Dermatophilaceae;g__Phycicoccus;s__Phycicoccus duodecadis	Tetrasphaera duodecadis	DSM 12806	37	11	4.01e-09
Tetrasphaera duodecadis NBRC12959	GCF_002846495.1	d__Bacteria;p__Actinobacteriota;c__Actinomycetia;o__Actinomycetales;f__Dermatophilaceae;g__Phycicoccus;s__Phycicoccus duodecadis	liquid-culture	802	FA	peaklist3	153	GCF_002846495.1	d__Bacteria;p__Actinobacteriota;c__Actinomycetia;o__Actinomycetales;f__Dermatophilaceae;g__Phycicoccus;s__Phycicoccus duodecadis	Tetrasphaera duodecadis	DSM 12806	32	12	1.72e-10
Tetrasphaera duodecadis NBRC12959	GCF_002846495.1	d__Bacteria;p__Actinobacteriota;c__Actinomycetia;o__Actinomycetales;f__Dermatophilaceae;g__Phycicoccus;s__Phycicoccus duodecadis	liquid-culture	802	FA	peaklist4	152	GCF_002846495.1	d__Bacteria;p__Actinobacteriota;c__Actinomycetia;o__Actinomycetales;f__Dermatophilaceae;g__Phycicoccus;s__Phycicoccus duodecadis	Tetrasphaera duodecadis	DSM 12806	31	11	1.85e-08
Tetrasphaera duodecadis NBRC12959	GCF_002846495.1	d__Bacteria;p__Actinobacteriota;c__Actinomycetia;o__Actinomycetales;f__Dermatophilaceae;g__Phycicoccus;s__Phycicoccus duodecadis	solid-culture	230	FA	peaklist1	142	GCF_002846495.1	d__Bacteria;p__Actinobacteriota;c__Actinomycetia;o__Actinomycetales;f__Dermatophilaceae;g__Phycicoccus;s__Phycicoccus duodecadis	Tetrasphaera duodecadis	DSM 12806	32	10	5.56e-07
Tetrasphaera duodecadis NBRC12959	GCF_002846495.1	d__Bacteria;p__Actinobacteriota;c__Actinomycetia;o__Actinomycetales;f__Dermatophilaceae;g__Phycicoccus;s__Phycicoccus duodecadis	solid-culture	230	FA	peaklist2	145	GCF_002846495.1	d__Bacteria;p__Actinobacteriota;c__Actinomycetia;o__Actinomycetales;f__Dermatophilaceae;g__Phycicoccus;s__Phycicoccus duodecadis	Tetrasphaera duodecadis	DSM 12806	36	13	3.14e-10
Tetrasphaera duodecadis NBRC12959	GCF_002846495.1	d__Bacteria;p__Actinobacteriota;c__Actinomycetia;o__Actinomycetales;f__Dermatophilaceae;g__Phycicoccus;s__Phycicoccus duodecadis	solid-culture	230	FA	peaklist3	137	GCF_002846495.1	d__Bacteria;p__Actinobacteriota;c__Actinomycetia;o__Actinomycetales;f__Dermatophilaceae;g__Phycicoccus;s__Phycicoccus duodecadis	Tetrasphaera duodecadis	DSM 12806	32	12	7.07e-11
Tetrasphaera duodecadis NBRC12959	GCF_002846495.1	d__Bacteria;p__Actinobacteriota;c__Actinomycetia;o__Actinomycetales;f__Dermatophilaceae;g__Phycicoccus;s__Phycicoccus duodecadis	solid-culture	230	FA	peaklist4	122	GCF_002846495.1	d__Bacteria;p__Actinobacteriota;c__Actinomycetia;o__Actinomycetales;f__Dermatophilaceae;g__Phycicoccus;s__Phycicoccus duodecadis	Tetrasphaera duodecadis	DSM 12806	31	13	5.05e-14
Tetrasphaera duodecadis NBRC12959	GCF_002846495.1	d__Bacteria;p__Actinobacteriota;c__Actinomycetia;o__Actinomycetales;f__Dermatophilaceae;g__Phycicoccus;s__Phycicoccus duodecadis	solid-culture	802	FA	peaklist1	178	GCF_002846495.1	d__Bacteria;p__Actinobacteriota;c__Actinomycetia;o__Actinomycetales;f__Dermatophilaceae;g__Phycicoccus;s__Phycicoccus duodecadis	Tetrasphaera duodecadis	DSM 12806	46	14	4.35e-09
Tetrasphaera duodecadis NBRC12959	GCF_002846495.1	d__Bacteria;p__Actinobacteriota;c__Actinomycetia;o__Actinomycetales;f__Dermatophilaceae;g__Phycicoccus;s__Phycicoccus duodecadis	solid-culture	802	FA	peaklist2	130	GCF_002846495.1	d__Bacteria;p__Actinobacteriota;c__Actinomycetia;o__Actinomycetales;f__Dermatophilaceae;g__Phycicoccus;s__Phycicoccus duodecadis	Tetrasphaera duodecadis	DSM 12806	31	13	8.74e-17
Tetrasphaera duodecadis NBRC12959	GCF_002846495.1	d__Bacteria;p__Actinobacteriota;c__Actinomycetia;o__Actinomycetales;f__Dermatophilaceae;g__Phycicoccus;s__Phycicoccus duodecadis	solid-culture	802	FA	peaklist3	108	GCF_002846495.1	d__Bacteria;p__Actinobacteriota;c__Actinomycetia;o__Actinomycetales;f__Dermatophilaceae;g__Phycicoccus;s__Phycicoccus duodecadis	Tetrasphaera duodecadis	DSM 12806	23	7	6.32e-09
Tetrasphaera duodecadis NBRC12959	GCF_002846495.1	d__Bacteria;p__Actinobacteriota;c__Actinomycetia;o__Actinomycetales;f__Dermatophilaceae;g__Phycicoccus;s__Phycicoccus duodecadis	solid-culture	802	FA	peaklist4	94	GCF_002846495.1	d__Bacteria;p__Actinobacteriota;c__Actinomycetia;o__Actinomycetales;f__Dermatophilaceae;g__Phycicoccus;s__Phycicoccus duodecadis	Tetrasphaera duodecadis	DSM 12806	17	7	1.03e-12
* Genome IDs starting with "GCC_" represent the genomes newly obtained and added in the database using GPMsDB-dbtk.
