# Supplementary material for: A large-scale genomically predicted protein mass database enables rapid and broad-spectrum identification of bacterial and archaeal isolates by mass spectrometry
Source: Genome Biol. 2023 Dec 5;24:257. doi: 10.1186/s13059-023-03096-4 (PMC10696839; doi:10.1186/s13059-023-03096-4)
Supplement: Supplementary file 6 — Additional file 6: Table S5. MAGs obtained from mouse fecal samples. [file 13059_2023_3096_MOESM6_ESM.xlsx]

## Sheet: Table S5
Table S5 Summary of medium to high-quality MAGs obtained in this study from mouse faecal samples.
MAG identifier	Classification (GTDB release 95)	Closest placement reference (GTDB release 95), GenBank/RefSeq assembly accession	Completeness (%); CheckM	Contamination (%); CheckM	Marker lineage; CheckM	GC content	Length (bp)	No. of contigs	N50 contigs	Coding density	Abundance (%); Kraken2 against GTDB (release 202)	Abundance (%); CoverM
S12_bin38_maxbin_sub	d__Bacteria;p__Bacteroidota;c__Bacteroidia;o__Bacteroidales;f__Muribaculaceae;g__CAG-485;s__CAG-485 sp002493045	GCF_003762615.1	77.55	0.4	o__Bacteroidales (UID2617)	0.472232	3186717	328	17145	0.877455	5.7	5.03744
S1_bin19_metabat	d__Bacteria;p__Firmicutes_A;c__Clostridia;o__Lachnospirales;f__Lachnospiraceae;g__UBA3282;s__UBA3282 sp003612405	GCF_003612405.1	97.7	0.57	f__Lachnospiraceae (UID1255)	0.457668	3753013	31	195615	0.90592	4.16	3.79884
S12_bin25_concoct	d__Bacteria;p__Firmicutes_A;c__Clostridia;o__Lachnospirales;f__Lachnospiraceae;g__COE1;s__	GCA_009774375.1	96.44	5.46	f__Lachnospiraceae (UID1255)	0.4763	4680167	107	73492	0.876433	-	2.70004
S12_bin114_maxbin_sub	d__Bacteria;p__Bacteroidota;c__Bacteroidia;o__Bacteroidales;f__Rikenellaceae;g__Alistipes;s__	GCA_002428825.1	57.13	0	p__Bacteroidetes (UID2605)	0.576087	1214991	28	125551	0.884313	-	2.49108
S12_bin11_concoct_sub	d__Bacteria;p__Bacteroidota;c__Bacteroidia;o__Bacteroidales;f__Bacteroidaceae;g__Prevotella;s__Prevotella sp002933775	GCF_002933775.1	96.67	6.76	o__Bacteroidales (UID2716)	0.47153	2912811	55	94506	0.8762	2.1	2.46412
S12_bin60_concoct	d__Bacteria;p__Firmicutes;c__Bacilli;o__Lactobacillales;f__Lactobacillaceae;g__Ligilactobacillus;s__Ligilactobacillus murinus	GCF_001591685.1	98.95	0	o__Lactobacillales (UID374)	0.396131	2321210	133	29896	0.866282	0.91	2.11848
S12_bin85_maxbin	d__Bacteria;p__Bacteroidota;c__Bacteroidia;o__Bacteroidales;f__Rikenellaceae;g__Alistipes;s__	GCA_002428825.1	98.56	0.48	p__Bacteroidetes (UID2605)	0.603227	2106252	41	96214	0.849277	-	1.72368
S1_bin30_metabat	d__Bacteria;p__Bacteroidota;c__Bacteroidia;o__Bacteroidales;f__Muribaculaceae;g__CAG-873;s__CAG-873 sp001689665	GCA_009775125.1	93.21	0.13	o__Bacteroidales (UID2617)	0.534087	2891234	40	126347	0.892401	1.16	1.54791
S12_bin58_concoct_sub	d__Bacteria;p__Bacteroidota;c__Bacteroidia;o__Bacteroidales;f__Bacteroidaceae;g__Prevotellamassilia;s__Prevotellamassilia sp002933955	GCF_002933955.1	96.78	2.88	o__Bacteroidales (UID2657)	0.478329	2453452	59	108687	0.867243	1	1.52124
S12_bin10_maxbin	d__Bacteria;p__Firmicutes_A;c__Clostridia;o__Lachnospirales;f__Lachnospiraceae;g__UBA3282;s__UBA3282 sp009774215	GCA_009774215.1	94.09	1.92	f__Lachnospiraceae (UID1255)	0.500777	4699632	392	41303	0.870777	1.1	1.50159
S12_bin45_maxbin	d__Bacteria;p__Firmicutes_A;c__Clostridia;o__Oscillospirales;f__Ruminococcaceae;g__CAG-115;s__	N/A	97.65	1.34	o__Clostridiales (UID1212)	0.493918	2952917	76	73393	0.888945	-	1.43675
S12_bin99_maxbin_sub	d__Bacteria;p__Bacteroidota;c__Bacteroidia;o__Bacteroidales;f__Muribaculaceae;g__CAG-873;s__CAG-873 sp002490635	GCA_002490635.1	64.68	3.58	o__Bacteroidales (UID2617)	0.566541	1603717	545	3352	0.933059	0.07	1.22493
S12_bin47_maxbin	d__Bacteria;p__Bacteroidota;c__Bacteroidia;o__Bacteroidales;f__Muribaculaceae;g__Muribaculum;s__Muribaculum sp002358615	GCF_003671795.1	97.92	0.38	o__Bacteroidales (UID2617)	0.483172	2911582	54	121769	0.915786	1.09	1.17483
S2_bin45_metabat	d__Bacteria;p__Bacteroidota;c__Bacteroidia;o__Bacteroidales;f__Muribaculaceae;g__Duncaniella;s__Duncaniella dubosii	GCF_004803915.1	64.84	0	o__Bacteroidales (UID2617)	0.484193	2140198	69	110217	0.899911	0.96	1.07545
S12_bin16_concoct_sub	d__Bacteria;p__Bacteroidota;c__Bacteroidia;o__Bacteroidales;f__Muribaculaceae;g__CAG-485;s__	GCA_009775375.1	97.8	1.76	o__Bacteroidales (UID2617)	0.481638	4025929	79	79969	0.900077	-	1.0204
S12_bin105_maxbin_sub	d__Bacteria;p__Bacteroidota;c__Bacteroidia;o__Bacteroidales;f__Muribaculaceae;g__UBA3263;s__	GCF_011959405.1	64.53	1.13	o__Bacteroidales (UID2617)	0.546353	1310464	40	56813	0.932454	-	0.934992
S1_bin43_metabat	d__Bacteria;p__Bacteroidota;c__Bacteroidia;o__Bacteroidales;f__Muribaculaceae;g__Muribaculum;s__Muribaculum intestinale	GCF_002201515.1	91.89	0	o__Bacteroidales (UID2617)	0.512962	2481599	66	67404	0.903486	0.78	0.92627
S12_bin23_concoct_sub	d__Bacteria;p__Bacteroidota;c__Bacteroidia;o__Bacteroidales;f__Muribaculaceae;g__UBA7173;s__UBA7173 sp013316675	GCA_013316675.1	96.84	2.65	o__Bacteroidales (UID2617)	0.504038	2547699	95	48851	0.89932	0.58	0.863327
S2_bin56_metabat	d__Bacteria;p__Firmicutes;c__Bacilli;o__Acholeplasmatales;f__Anaeroplasmataceae;g__UMGS268;s__	GCA_900540705.1	97.33	1.56	k__Bacteria (UID2328)	0.318342	1906063	33	105683	0.908158	-	0.850804
S12_bin30_concoct_sub	d__Bacteria;p__Firmicutes_A;c__Clostridia;o__Lachnospirales;f__Lachnospiraceae;g__TF01-11;s__	GCA_002499945.1	97.3	0.68	o__Clostridiales (UID1212)	0.371498	4173039	169	49909	0.857753	-	0.776241
S12_bin97_maxbin	d__Bacteria;p__Bacteroidota;c__Bacteroidia;o__Bacteroidales;f__Rikenellaceae;g__Alistipes;s__Alistipes sp009774895	GCA_009774895.1	98.56	0.48	p__Bacteroidetes (UID2605)	0.635296	1788386	41	75875	0.861132	0.22	0.741673
S2_bin51_metabat	d__Bacteria;p__Bacteroidota;c__Bacteroidia;o__Bacteroidales;f__Muribaculaceae;g__Paramuribaculum;s__Paramuribaculum sp001689535	GCA_001689535.1	75.66	0.38	o__Bacteroidales (UID2617)	0.538109	2035775	67	52049	0.893776	0.43	0.679438
S1_bin13_metabat	d__Bacteria;p__Firmicutes_A;c__Clostridia;o__Lachnospirales;f__Lachnospiraceae;g__Schaedlerella;s__	GCF_009911175.1	89.47	1.66	f__Lachnospiraceae (UID1256)	0.495784	4666177	90	89242	0.873213	-	0.645255
S1_bin54_metabat_sub	d__Bacteria;p__Bacteroidota;c__Bacteroidia;o__Bacteroidales;f__Muribaculaceae;g__Paramuribaculum;s__Paramuribaculum sp001689565	GCF_003762715.1	96.04	0.38	o__Bacteroidales (UID2617)	0.504461	2051644	91	41043	0.919206	0.49	0.641096
S2_bin11_metabat_sub	d__Bacteria;p__Firmicutes_A;c__Clostridia;o__Lachnospirales;f__Lachnospiraceae;g__Acetatifactor;s__	GCA_002490995.1	97.49	5.24	f__Lachnospiraceae (UID1286)	0.518959	4918907	130	92161	0.865258	-	0.618254
S12_bin22_concoct_sub	d__Bacteria;p__Bacteroidota;c__Bacteroidia;o__Bacteroidales;f__Muribaculaceae;g__UBA7173;s__UBA7173 sp002491305	GCF_004102785.1	97.17	2.26	o__Bacteroidales (UID2617)	0.555995	2647491	94	50992	0.895642	0.52	0.613965
S1_bin15_metabat	d__Bacteria;p__Bacteroidota;c__Bacteroidia;o__Bacteroidales;f__Bacteroidaceae;g__Bacteroides;s__Bacteroides acidifaciens	GCF_000613385.1	94.05	0.81	o__Bacteroidales (UID2657)	0.43399	4142278	214	33664	0.898185	0.43	0.586763
S12_bin52_concoct	d__Bacteria;p__Bacteroidota;c__Bacteroidia;o__Bacteroidales;f__Muribaculaceae;g__CAG-485;s__CAG-485 sp002362485	GCF_003833075.1	94.4	0.57	o__Bacteroidales (UID2617)	0.469842	2761501	136	34081	0.912059	-	0.584354
S12_bin23_maxbin	d__Bacteria;p__Firmicutes_A;c__Clostridia;o__Lachnospirales;f__Lachnospiraceae;g__UBA3282;s__	GCA_009774655.1	93.1	1.25	f__Lachnospiraceae (UID1255)	0.48338	3888833	93	83101	0.869183	-	0.49137
S12_bin93_maxbin_sub	d__Bacteria;p__Firmicutes_A;c__Clostridia;o__TANB77;f__CAG-508;g__UMGS1994;s__	N/A	79.69	2.13	o__Clostridiales (UID1212)	0.278693	1902478	53	182207	0.901878	-	0.482367
S12_bin116_maxbin_sub	d__Bacteria;p__Patescibacteria;c__Saccharimonadia;o__Saccharimonadales;f__Saccharimonadaceae;g__UBA2866;s__	GCA_003979185.1	63.74	1.71	k__Bacteria (UID1453)	0.472831	1229737	98	31040	0.871873	-	0.456537
S1_bin57_metabat	d__Bacteria;p__Firmicutes_A;c__Clostridia;o__Lachnospirales;f__Lachnospiraceae;g__ASTD01;s__	GCF_011960625.1	67.35	0.39	f__Lachnospiraceae (UID1256)	0.460247	2011887	50	71000	0.903549	-	0.432412
S2_bin22_metabat	d__Bacteria;p__Firmicutes_A;c__Clostridia;o__Lachnospirales;f__Lachnospiraceae;g__Eubacterium_F;s__	N/A	96.64	5.37	o__Clostridiales (UID1212)	0.445714	3361799	131	49082	0.898714	-	0.430577
S12_bin29_maxbin_sub	d__Bacteria;p__Firmicutes_A;c__Clostridia;o__Oscillospirales;f__Acutalibacteraceae;g__Acutalibacter;s__	N/A	94.63	2.57	o__Clostridiales (UID1212)	0.53554	3468278	400	23689	0.839953	-	0.418411
S2_bin38_metabat	d__Bacteria;p__Bacteroidota;c__Bacteroidia;o__Bacteroidales;f__Muribaculaceae;g__Duncaniella;s__Duncaniella muris	GCF_003024805.1	93.58	0.75	o__Bacteroidales (UID2617)	0.526241	2341283	83	41113	0.892356	0.34	0.413069
S12_bin111_maxbin	d__Bacteria;p__Firmicutes_A;c__Clostridia_A;o__Christensenellales;f__Borkfalkiaceae;g__UBA11940;s__	GCA_003503945.1	73.72	0	c__Clostridia (UID1118)	0.47694	1318758	36	83889	0.888861	-	0.405865
S12_bin79_maxbin	d__Bacteria;p__Bacteroidota;c__Bacteroidia;o__Bacteroidales;f__Rikenellaceae;g__Alistipes;s__Alistipes sp002362235	GCA_002362235.1	99.04	0.16	p__Bacteroidetes (UID2605)	0.568322	2229071	24	176189	0.878055	0.21	0.38415
S1_bin53_metabat	d__Bacteria;p__Desulfobacterota;c__Desulfovibrionia;o__Desulfovibrionales;f__Desulfovibrionaceae;g__Mailhella;s__Mailhella sp003512875	GCA_003512875.1	98.22	0	c__Deltaproteobacteria (UID3218)	0.434817	2091317	20	225578	0.902233	0.19	0.377181
S1_bin41_metabat_sub	d__Bacteria;p__Firmicutes_A;c__Clostridia;o__Lachnospirales;f__Lachnospiraceae;g__MD308;s__	N/A	86.82	0.58	f__Lachnospiraceae (UID1256)	0.485798	2546105	125	26697	0.910878	-	0.33604
S1_bin64_metabat_sub	d__Bacteria;p__Firmicutes_A;c__Clostridia;o__Lachnospirales;f__Lachnospiraceae;g__MD308;s__MD308 sp010206225	GCA_010206225.2	73.1	0.22	f__Lachnospiraceae (UID1256)	0.448964	1908068	44	63202	0.905621	0.38	0.334143
S1_bin44_metabat	d__Bacteria;p__Bacteroidota;c__Bacteroidia;o__Bacteroidales;f__Muribaculaceae;g__CAG-873;s__CAG-873 sp011959565	GCF_011959565.1	96.04	1.13	o__Bacteroidales (UID2617)	0.541867	2443523	106	40881	0.926185	0.16	0.326295
S12_bin77_maxbin_sub	d__Bacteria;p__Bacteroidota;c__Bacteroidia;o__Bacteroidales;f__Muribaculaceae;g__Duncaniella;s__Duncaniella freteri	GCF_004766125.1	86.79	1.13	o__Bacteroidales (UID2617)	0.494584	2236367	88	54002	0.91583	0.28	0.324007
S2_bin32_metabat	d__Bacteria;p__Bacteroidota;c__Bacteroidia;o__Bacteroidales;f__Muribaculaceae;g__Muribaculum;s__Muribaculum sp002492595	GCF_004803695.1	98.3	0.4	o__Bacteroidales (UID2617)	0.503565	2530873	58	71197	0.91614	0.26	0.319282
S12_bin69_concoct	d__Bacteria;p__Bacteroidota;c__Bacteroidia;o__Bacteroidales;f__Muribaculaceae;g__CAG-485;s__CAG-485 sp002361215	GCA_002361215.1	94.03	3.14	o__Bacteroidales (UID2617)	0.529522	2122891	263	11581	0.901649	0.16	0.316327
S2_bin41_metabat	d__Bacteria;p__Deferribacterota;c__Deferribacteres;o__Deferribacterales;f__Mucispirillaceae;g__Mucispirillum;s__Mucispirillum schaedleri	GCF_000487995.1	97.41	3.45	k__Bacteria (UID3187)	0.310579	2324690	97	44824	0.880247	0.2	0.307101
S2_bin12_metabat_sub	d__Bacteria;p__Firmicutes_A;c__Clostridia;o__Lachnospirales;f__Lachnospiraceae;g__;s__	N/A	98.66	0.67	o__Clostridiales (UID1212)	0.319472	3893815	107	65921	0.872764	-	0.305385
S12_bin33_concoct_sub	d__Bacteria;p__Firmicutes_A;c__Clostridia;o__Lachnospirales;f__Lachnospiraceae;g__UMGS1370;s__UMGS1370 sp009774615	GCA_009774615.1	93.04	1.9	o__Clostridiales (UID1226)	0.452432	3930309	265	28247	0.878626	0.36	0.30384
S12_bin76_concoct_sub	d__Bacteria;p__Bacteroidota;c__Bacteroidia;o__Bacteroidales;f__Muribaculaceae;g__CAG-485;s__	N/A	95.28	0.94	o__Bacteroidales (UID2617)	0.513827	2009644	121	24816	0.907424	-	0.303352
S1_bin21_metabat	d__Bacteria;p__Firmicutes_A;c__Clostridia;o__Lachnospirales;f__Lachnospiraceae;g__COE1;s__COE1 sp002490665	GCA_002490665.1	90.44	2.97	f__Lachnospiraceae (UID1255)	0.472122	3691820	173	40901	0.892516	0.21	0.294283
S2_bin37_metabat	d__Bacteria;p__Bacteroidota;c__Bacteroidia;o__Bacteroidales;f__Muribaculaceae;g__UBA7173;s__UBA7173 sp001689485	GCA_001689485.1	94.84	0.88	o__Bacteroidales (UID2617)	0.511537	2375506	92	38999	0.887873	0.22	0.294066
S2_bin19_metabat	d__Bacteria;p__Firmicutes_A;c__Clostridia;o__Lachnospirales;f__Lachnospiraceae;g__UBA3402;s__	GCA_002358555.1	93.04	0.63	o__Clostridiales (UID1226)	0.481363	3574206	116	61492	0.882282	-	0.280679
S1_bin112_metabat	d__Bacteria;p__Patescibacteria;c__Saccharimonadia;o__Saccharimonadales;f__Saccharimonadaceae;g__UBA2866;s__	GCA_003979185.1	53.91	0.85	k__Bacteria (UID1453)	0.43326	792677	35	33983	0.88418	-	0.268504
S12_bin49_concoct	d__Bacteria;p__Firmicutes_A;c__Clostridia;o__Oscillospirales;f__Acutalibacteraceae;g__Acutalibacter;s__	N/A	92.84	2.57	o__Clostridiales (UID1212)	0.59252	3022966	303	14124	0.82968	-	0.25397
S1_bin25_metabat	d__Bacteria;p__Firmicutes_A;c__Clostridia;o__Lachnospirales;f__Lachnospiraceae;g__1XD8-76;s__1XD8-76 sp003611955	GCF_003611955.1	94.79	7.11	f__Lachnospiraceae (UID1255)	0.501309	3367227	241	23702	0.912962	0.18	0.252646
S12_bin74_concoct	d__Bacteria;p__Firmicutes_A;c__Clostridia;o__TANB77;f__CAG-508;g__CAG-273;s__	N/A	75.89	4.7	o__Clostridiales (UID1212)	0.359179	2062862	78	47179	0.891206	-	0.252581
S2_bin59_metabat	d__Bacteria;p__Firmicutes_A;c__Clostridia;o__Oscillospirales;f__Acutalibacteraceae;g__Eubacterium_R;s__Eubacterium_R sp009774735	GCA_009774735.1	96.31	0.56	o__Clostridiales (UID1212)	0.389001	1875549	98	31258	0.917232	0.12	0.238869
S1_bin32_metabat	d__Bacteria;p__Firmicutes_A;c__Clostridia;o__Lachnospirales;f__Lachnospiraceae;g__UBA9502;s__UBA9502 sp009911065	GCF_009911065.1	85.18	1.79	o__Clostridiales (UID1226)	0.452112	2816489	272	15170	0.891248	0.28	0.235986
S12_bin50_concoct	d__Bacteria;p__Firmicutes_A;c__Clostridia;o__Lachnospirales;f__Lachnospiraceae;g__;s__	GCA_003520145.1	96.64	1.12	o__Clostridiales (UID1212)	0.432657	2926183	140	30498	0.916376	-	0.229986
S2_bin23_metabat_sub	d__Bacteria;p__Bacteroidota;c__Bacteroidia;o__Bacteroidales;f__Tannerellaceae;g__Parabacteroides;s__	GCF_000154105.1	92.59	0.87	o__Bacteroidales (UID2621)	0.456883	3352711	113	58433	0.899508	-	0.220121
S2_bin18_metabat_sub	d__Bacteria;p__Firmicutes_A;c__Clostridia;o__Lachnospirales;f__Lachnospiraceae;g__UBA7182;s__UBA7182 sp009774135	GCA_009774135.1	94.3	8.39	o__Clostridiales (UID1226)	0.523558	3556097	279	23202	0.909443	0.2	0.219114
S12_bin113_maxbin_sub	d__Bacteria;p__Firmicutes_A;c__Clostridia;o__TANB77;f__CAG-508;g__CAG-269;s__	GCA_900553985.1	65.76	2.93	o__Clostridiales (UID1212)	0.304779	1256066	179	12079	0.855303	-	0.212171
S12_bin75_concoct_sub	d__Bacteria;p__Bacteroidota;c__Bacteroidia;o__Bacteroidales;f__Muribaculaceae;g__CAG-873;s__CAG-873 sp009775535	GCA_009775535.1	89.8	3.97	o__Bacteroidales (UID2617)	0.48895	2003287	332	8245	0.923731	0.13	0.211651
S12_bin35_concoct	d__Bacteria;p__Firmicutes_A;c__Clostridia;o__Lachnospirales;f__Lachnospiraceae;g__COE1;s__COE1 sp009774395	GCA_009774395.1	86.94	3.01	f__Lachnospiraceae (UID1286)	0.39548	3801830	434	11845	0.850114	0.25	0.196875
S12_bin119_maxbin_sub	d__Bacteria;p__Firmicutes;c__Bacilli;o__Lactobacillales;f__Lactobacillaceae;g__Lactobacillus;s__	N/A	63.4	2.87	g__Lactobacillus (UID380)	0.346733	1143168	388	3185	0.900012	-	0.187676
S12_bin56_concoct_sub	d__Bacteria;p__Firmicutes_A;c__Clostridia;o__Lachnospirales;f__Lachnospiraceae;g__TF01-11;s__	GCF_003612285.1	75.38	1.01	o__Clostridiales (UID1212)	0.412935	2598454	619	4795	0.881842	-	0.185686
S1_bin67_metabat	d__Bacteria;p__Firmicutes;c__Bacilli;o__Erysipelotrichales;f__Erysipelatoclostridiaceae;g__CHKCI006;s__	GCF_900018345.1	88.68	2.3	k__Bacteria (UID2372)	0.352241	1819265	309	7806	0.898341	-	0.17781
S12_bin51_concoct_sub	d__Bacteria;p__Firmicutes_A;c__Clostridia;o__Lachnospirales;f__Lachnospiraceae;g__CAG-95;s__CAG-95 sp000403495	GCF_000403495.2	85.94	3.88	f__Lachnospiraceae (UID1255)	0.402958	2900715	347	11004	0.913666	0.2	0.177792
S12_bin44_concoct	d__Bacteria;p__Firmicutes_A;c__Clostridia;o__Lachnospirales;f__Lachnospiraceae;g__CAG-303;s__	GCA_000437755.1	91.56	4.66	o__Clostridiales (UID1226)	0.368725	3165844	347	12325	0.888137	-	0.168051
S12_bin66_concoct_sub	d__Bacteria;p__Firmicutes_A;c__Clostridia;o__Lachnospirales;f__Lachnospiraceae;g__UMGS1370;s__	GCA_009774615.1	66.91	3.12	o__Clostridiales (UID1226)	0.511975	2134926	778	2872	0.876656	-	0.167077
S12_bin97_concoct	d__Bacteria;p__Proteobacteria;c__Alphaproteobacteria;o__Rs-D84;f__Rs-D84;g__Rs-D84;s__Rs-D84 sp013316395	GCA_013316395.1	81.32	0	k__Bacteria (UID2495)	0.475236	941321	70	22750	0.894837	0.04	0.163925
S12_bin57_concoct_sub	d__Bacteria;p__Firmicutes_A;c__Clostridia;o__Lachnospirales;f__Lachnospiraceae;g__UBA3282;s__	GCF_003611805.1	62.22	4.5	f__Lachnospiraceae (UID1255)	0.506612	2495740	811	3394	0.907207	-	0.162222
S12_bin77_concoct_sub	d__Bacteria;p__Bacteroidota;c__Bacteroidia;o__Bacteroidales;f__Muribaculaceae;g__UBA7173;s__UBA7173 sp001689685	GCA_001689685.1	89.34	7.84	k__Bacteria (UID203)	0.566718	1926737	555	3925	0.895808	0.1	0.161776
S2_bin86_metabat	d__Bacteria;p__Bacteroidota;c__Bacteroidia;o__Bacteroidales;f__Muribaculaceae;g__CAG-485;s__CAG-485 sp002361155	GCA_002361155.1	64.04	2.01	o__Bacteroidales (UID2617)	0.536819	1199370	349	3759	0.920413	0.06	0.157418
S1_bin45_metabat	d__Bacteria;p__Bacteroidota;c__Bacteroidia;o__Bacteroidales;f__UBA932;g__RC9;s__RC9 sp009774765	GCA_009774765.1	96.35	3.49	p__Bacteroidetes (UID2605)	0.47097	2435480	287	13717	0.924224	0.1	0.15625
S2_bin67_metabat_sub	d__Bacteria;p__Firmicutes_A;c__Clostridia;o__Oscillospirales;f__Butyricicoccaceae;g__AM07-15;s__	GCA_003477405.1	66.65	0.97	o__Clostridiales (UID1212)	0.565552	1636442	490	3536	0.864603	-	0.151777
S1_bin50_metabat_sub	d__Bacteria;p__Firmicutes_A;c__Clostridia;o__Lachnospirales;f__Lachnospiraceae;g__COE1;s__COE1 sp009774345	GCA_009774345.1	59.04	2.38	f__Lachnospiraceae (UID1286)	0.474926	2193687	674	3516	0.912101	0.23	0.142709
S12_bin70_concoct_sub	d__Bacteria;p__Firmicutes_A;c__Clostridia;o__Lachnospirales;f__Lachnospiraceae;g__1XD42-69;s__	GCF_009911505.1	58.5	3.2	f__Lachnospiraceae (UID1286)	0.450497	2099080	658	3501	0.905415	-	0.132366
S1_bin75_metabat	d__Bacteria;p__Firmicutes_A;c__Clostridia_A;o__Christensenellales;f__UBA3700;g__;s__	N/A	92.74	1.61	c__Clostridia (UID1118)	0.340485	1537999	199	11506	0.847153	-	0.129123
S2_bin83_metabat	d__Bacteria;p__Firmicutes_B;c__Dehalobacteriia;o__UBA4068;f__UBA5755;g__;s__	GCA_002398485.1	54.83	1.95	c__Clostridia (UID1085)	0.511278	1219240	376	3509	0.898716	-	0.126513
S12_bin68_concoct	d__Bacteria;p__Firmicutes_A;c__Clostridia_A;o__Christensenellales;f__CAG-552;g__;s__	N/A	86.69	3.1	c__Clostridia (UID1118)	0.4996	2130717	348	8268	0.911729	-	0.123889
S12_bin89_concoct_sub	d__Bacteria;p__Bacteroidota;c__Bacteroidia;o__Bacteroidales;f__Rikenellaceae;g__;s__	N/A	60.71	1.71	p__Bacteroidetes (UID2605)	0.519228	1229586	467	2828	0.817282	-	0.122355
S12_bin46_concoct	d__Bacteria;p__Firmicutes_A;c__Clostridia;o__Lachnospirales;f__Lachnospiraceae;g__CAG-56;s__CAG-56 sp004793585	GCF_004793585.1	96.84	1.25	o__Clostridiales (UID1226)	0.46022	3102266	79	101467	0.901109	0.51	0.12154
S12_bin123_maxbin_sub	d__Bacteria;p__Proteobacteria;c__Alphaproteobacteria;o__Rs-D84;f__Rs-D84;g__Rs-D84;s__	GCA_013316395.1	85.16	2.93	k__Bacteria (UID2495)	0.516403	832238	179	5788	0.89104	-	0.119795
S1_bin92_metabat_sub	d__Bacteria;p__Cyanobacteria;c__Vampirovibrionia;o__Gastranaerophilales;f__RUG14156;g__;s__	N/A	56.07	2.99	k__Bacteria (UID1453)	0.372665	1039384	423	2513	0.88675	-	0.0892312
